# Supplementary material for: Effects of Pile-Fermentation Duration on the Taste Quality of Single-Cultivar Large-Leaf Dark Tea: Insights from Metabolomics and Microbiomics
Source: Foods. 2025 Feb 16;14(4):670. doi: 10.3390/foods14040670 (PMC11854364; doi:10.3390/foods14040670)
Supplement: Supplementary file 1 [file foods-14-00670-s001.zip]

Archive with 2 entries (2 files):
- foods-3397736-Figures.pptx
- foods-3397736-Tables.xlsx
