# Supplementary material for: Effects of Pile-Fermentation Duration on the Taste Quality of Single-Cultivar Large-Leaf Dark Tea: Insights from Metabolomics and Microbiomics
Source: Foods. 2025 Feb 16;14(4):670. doi: 10.3390/foods14040670 (PMC11854364; doi:10.3390/foods14040670)
Supplement: Supplementary file 1 [file foods-14-00670-s001.zip › foods-3397736-Tables.xlsx]

## Sheet: Table S1
Table S1. Overall metabolites. Q1: molecular weight of the parent ion of the substance after the addition of ions by the electrospray ion source; Ionisation model: ionisation model (M+H is positively charged, M-H is negatively charged); Level: level of identification of the substance (A: the sample substance secondary mass spectra, RT and the database substance checking consistency; B: the sample…
NO.	Compounds	Class I	Class II	Q1 (Da)	Molecular Weight (Da)	Formula	Ionization model	CAS	Level	day0-1	day0-2	day0-3	day10-1	day10-2	day10-3	day20-1	day20-2	day20-3	day30-1	day30-2	day30-3	day40-1	day40-2	day40-3	day50-1	day50-2	day50-3	day60-1	day60-2	day60-3	mix-1	mix-2	mix-3	mix-4	cpd_ID	kegg_map
1	3,3'-Bis(3,4,5-trihydroxybenzoyl) theasinensin C	Tannins	Tannin	915.19	914.728	C44H34O22	[M+H]+	-	A	184800	266890	217870	87214	146360	142410	52251	52552	47568	20592	9	9	9	9	9	9	9	9	9	9	9	57614	61539	48514	65713	--	--
2	Theasinensin C	Tannins	Tannin	611.13	610.519	C30H26O14	[M+H]+	-	A	17367000	15784000	16832000	15526000	14852000	15533000	11152000	11832000	12518000	5057500	7974200	6158500	3747900	3700800	3659300	891680	563940	857500	283170	243920	537530	9287500	8909500	9815300	9135300	--	--
3	3-O-p-Coumaroylquinic acid	Phenolic acids	Phenolic acids	339.1	338.309	C16H18O8	[M+H]+	-	A	32329000	37531000	34889000	28138000	27018000	28567000	18172000	16304000	15123000	5553000	9232400	5439200	4294400	1375400	2895700	1087700	726960	1129200	256970	108960	101500	16635000	15646000	17778000	17181000	--	--
4	Quercetin 3-glycosides; Trisaccharides, 3-O-[α-L-Rhamnopyranosyl-(1->2)-[α-L-rhamnopyranosyl-(1->6)]-β-D-glucopyranoside]	Flavonoids	Flavonoid	757.21	756.659	C33H40O20	[M+H]+	-	A	274280	219420	259050	377200	456320	459690	550480	506230	473960	306290	405130	347270	266960	120860	213060	82561	123410	98065	35554	42744	35069	280230	333890	339360	330580	--	--
5	3-O-(3,4-Dihydroxy-5-methoxybenzoyl)3,3',4',5,5',7-Hexahydroxyflavan	Flavonoids	Flavanols	473.1	472.398	C23H20O11	[M+H]+	-	A	9	9	9	302680	394660	231490	631840	872040	776230	440580	485010	447440	535040	914860	866920	348420	318830	341320	292820	269100	424150	354570	418660	388690	417330	--	--
6	Phloretin-3,5-di-C-glucoside	Flavonoids	Flavonoid carbonoside	599.19	598.55	C27H34O15	[M+H]+	-	A	2477700	2743200	2650000	955990	965220	664010	393690	466250	369800	139800	121540	126730	89186	94441	118240	33500	39131	25001	48833	51469	56997	562660	500020	590800	558060	--	--
7	Kaempferol-3-O-[4-Hydroxy-E-cinnamoyl-(->6)-β-D-glucopyranosyl-(1->4)-α-L-rhamnopyranoside]	Flavonoids	Flavonoid	741.22	740.659	C33H40O19	[M+H]+	-	A	112770	93874	106380	208280	197130	231630	300830	283150	261190	251210	315810	242990	204730	115480	200710	106010	111470	135860	88177	55663	40735	200050	224550	214470	228080	--	--
8	(+)-Afzelechin-3-O-gallate	Flavonoids	Flavanols	427.09	426.373	C22H18O9	[M+H]+	-	A	5313800	6187500	6945400	3569400	3495800	3255400	840530	1079100	679670	9	9	9	9	9	9	9	9	9	9	9	9	1431900	1540900	1317700	1367400	--	--
9	Astragalin; 2'',6''-Bis-O-(4-hydroxy-E-cinnamoyl)	Flavonoids	Flavonoid	741.17	740.662	C39H32O15	[M+H]+	-	A	17005000	21481000	14717000	19824000	18418000	18240000	20746000	19753000	19556000	13120000	15646000	15005000	11712000	9948200	8971300	7433100	4794500	5777700	5266600	6307700	5492700	14183000	13915000	14284000	15946000	--	--
10	Gemin D	Tannins	Tannin	633.08	634.08	C27H22O18	[M-H]-	-	B	1224200	969930	884940	904740	917970	1451600	465730	425740	187590	20158	23789	12843	24898	7617.7	13895	9	9	9	9	9	9	514930	505750	552940	380030	--	--
11	Fer-agmatine	Alkaloids	Phenolamine	307.18	306.152	C15H22O3N4	[M+H]+	-	B	21022000	18977000	21206000	21734000	21439000	22813000	19848000	19388000	20364000	15700000	16352000	15993000	12673000	13028000	11422000	5034700	4168800	4066400	1531000	1148800	2227900	17604000	14068000	17265000	16801000	--	--
12	Kaempferol-3-O-glucoside-7-O-rhamnoside	Flavonoids	Flavonols	595.16	594.132	C27H30O15	[M+H]+	-	B	5263500	4866100	5565800	4565900	4463100	4297800	3131200	3099100	3169200	1131600	1311700	1008400	853570	293960	692710	235990	261910	392710	139880	68129	9	2529200	2235400	2238600	2057600	--	--
13	3-O-Galloyl-β-D-glucose	Tannins	Tannin	331.07	332.075	C13H16O10	[M-H]-	-	B	3400700	4704200	4653800	4685200	3659900	5397400	4493500	3525500	4087800	2099100	2932800	2157000	759850	9	461270	9	9	9	9	9	9	2832100	2956900	3045200	2123900	--	--
14	1,3,6-Tri-O-galloyl-β-glucopyranoside	Tannins	Tannin	635.09	636.097	C27H24O18	[M-H]-	-	B	2098700	3123700	2364800	2556000	3540300	2200000	834210	671580	709950	143430	186180	172730	121330	56317	152220	9	9	9	9	9	9	1886300	1151100	1715600	2163600	--	--
15	Cis-p-coumaric acid 4-O-glucoside	Others	Others	325.09	326.1	C15H18O8	[M-H]-	-	B	816470	580120	650900	265410	376290	497050	132040	88307	117910	145150	76877	110080	153860	191000	165020	141410	131180	112370	154080	110830	113050	120550	234340	269090	238180	--	--
16	6-Hydroxyluteolin 5-glucoside	Flavonoids	Flavonoid	463.09	464.095	C21H20O12	[M-H]-	-	B	13073000	11712000	10931000	14652000	14508000	14003000	14555000	17413000	17770000	19299000	21606000	13523000	14936000	7704400	9548500	7511900	4933100	5024400	2338400	4549600	2034200	12940000	11276000	14327000	10734000	--	--
17	6-Hydroxyluteolin	Flavonoids	Flavonoid	301.04	302.043	C15H10O7	[M-H]-	18003-33-3	B	106510	91750	106520	180610	219970	165860	157680	148900	138590	120430	193780	148730	64262	48695	32854	73730	62844	98324	41758	38793	29277	102100	96437	121010	113280	--	--
18	Quercetin-O-Hexoside-O-Pentoside	Flavonoids	Flavonols	597.15	596.137	C26H28O16	[M+H]+	-	B	123270	139930	114830	91443	133270	100240	151110	178830	190510	163640	199150	225680	157000	184580	190590	71077	53390	91609	34949	34074	71723	148960	100860	130880	164460	--	--
19	Quercetin-O-rhamnoside-O-Hexoside-O-rhamnoside	Flavonoids	Flavonols	757.22	756.211	C33H40O20	[M+H]+	-	A	5027600	4366500	4824600	8296200	7293400	8685800	10379000	8352600	8682900	6439000	7871600	7118300	4910800	2060300	4470900	1773300	1957500	2378500	844540	747160	527850	6338500	6447200	5825900	6092800	--	--
20	Kaempferol-O-Pentoside-O-hexoside	Flavonoids	Flavonols	581.15	580.142	C26H28O15	[M+H]+	-	B	428490	403130	449220	333050	288270	250910	156310	188300	143560	95156	76830	9	53891	9	9	9	9	9	9	9	9	122740	97613	111230	132940	--	--
21	Limocitrin 3-galactoside	Flavonoids	Flavonoid	509.13	508.121	C23H24O13	[M+H]+	-	A	418600	448690	449550	341520	435190	315850	330960	309280	347270	303110	261150	261040	234530	201510	176750	127710	117150	146340	75569	120220	97280	234770	229320	252720	264370	--	--
22	Isorhamnetin-7-O-β-D-glucopyranoside	Flavonoids	Flavonols	479.12	478.111	C22H22O12	[M+H]+	-	A	5187000	5089800	6181400	4043700	4937200	4644800	3380000	3648700	3266700	3047500	2889900	2481000	1898000	1089800	1422800	849460	839880	733400	317180	383140	339130	2577700	2181800	2233900	2208500	--	--
23	Limocitrin 3-rhamnoside	Flavonoids	Flavonoid	493.13	492.126	C23H24O12	[M+H]+	-	A	12136000	12652000	11360000	8946600	9175500	7152800	5396700	6158600	5904600	2382900	2511800	2018900	1338200	258330	981580	108520	109620	114500	22603	73497	36253	4255400	3571700	3370100	3533900	--	--
24	Quercetin-3-O-(2''-O-galloyl)-β-D-glucoside	Flavonoids	Flavonols	617.11	616.107	C28H24O16	[M+H]+	-	B	1102500	1291800	1359100	1689100	1680600	1601500	1489300	1375100	1312000	789660	1049000	736340	611560	212540	393980	102040	141260	155090	45341	49805	35943	877330	897460	842200	886190	--	--
25	L-Ascorbic acid	Others	Vitamin	175.03	176.033	C6H8O6	[M-H]-	50-81-7	B	180050	966470	861790	2211100	2166000	1767200	10769000	7400800	11457000	16028000	13450000	11214000	8093500	933740	8371000	3069300	2139700	4525200	1310300	437270	9	4997300	5042500	4670600	4277500	C00072	ko00053,ko00480,ko01100,ko01110
26	isohydroxymatairesinol	Lignans and Coumarins	Lignans	373.13	374.136	C20H22O7	[M-H]-	-	B	9	9	9	9	9	9	47066	50956	76795	174720	116470	126810	203090	241480	226480	264390	287860	187930	255390	264100	236780	138480	135010	142670	136090	--	--
27	Luteolin-caffeoyl-O-rhamnoside	Flavonoids	Flavonoid	593.13	594.138	C30H26O13	[M-H]-	-	B	6719900	7078300	6155700	8346500	7597800	8702500	13152000	10235000	13150000	18948000	22421000	25193000	24288000	23300000	17770000	19447000	14966000	17245000	14749000	16925000	15470000	15500000	15393000	16021000	14636000	--	--
28	Myricetin 3-O-galactoside	Flavonoids	Flavonoid	479.09	480.091	C21H20O13	[M-H]-	-	B	54185000	48119000	53021000	43714000	50113000	46188000	42384000	32945000	34870000	22297000	30906000	25438000	15300000	6975900	9754100	4076200	3628700	4305600	1327800	2522000	1638100	26599000	28003000	28901000	28300000	--	--
29	Quercetin 3-O-(6′′-O-malonyl)-galactoside	Flavonoids	Flavonols	549.09	550.096	C24H22O15	[M-H]-	-	B	3485800	2823400	2854800	2785200	2739300	2226800	1852300	2245600	2163000	375870	405590	435980	159390	178740	174820	9	9	9	9	9	9	1636600	1550000	1553000	1573400	--	--
30	Quercetin 3-O-(6′′-O-acetyl)-galactoside	Flavonoids	Flavonols	505.1	506.107	C23H22O13	[M-H]-	-	B	2148600	1438000	3691400	1368300	1437100	1731100	1089200	826860	975800	199850	213980	220820	90170	130260	139130	15030	25149	24306	12250	20913	19226	781970	640390	765200	951540	--	--
31	Kaempferol 3-O-(6′′-O-malonyl)-galactoside	Flavonoids	Flavonols	533.1	534.101	C24H22O14	[M-H]-	-	A	4208900	3651100	4315400	2558000	2735200	2218300	1176000	1508100	1237000	192280	211640	224770	90427	111270	80924	9	9	9	9	9	9	1330100	1384400	1250500	1309900	--	--
32	Kaempferol 3-O-(6′′-O-malonyl)-glucoside	Flavonoids	Flavonols	533.1	534.101	C24H22O14	[M-H]-	-	B	4443700	3689500	4288500	2588100	2804900	2393900	1329900	1545100	1248900	234430	251010	226280	73496	86338	109470	9	9	9	9	9	9	1283600	1270700	1282900	1241400	--	--
33	Beta-Hydroxyacteoside	Phenolic acids	Phenolic acids	639.19	640.201	C29H36O16	[M-H]-	95587-86-3	B	9	9	9	9	9	9	9	9	9	249530	231940	192050	252340	353490	280750	367890	347320	221860	248810	247210	265640	56907	77189	63947	76518	--	--
34	Cyclo(Tyr-Leu)	Amino acids and derivatives	Amino acids and derivatives	261.16	260.152	C15H20N2O2	[M+H]+	82863-65-8	A	9	9	9	21065	72514	25316	360180	192710	272590	1484600	1001400	672490	911420	689660	810390	1340300	1223700	1085500	1099200	1243700	1382100	634400	583180	607960	607340	--	--
35	Luteolin-O-rutinoside-O-rhamnoside	Flavonoids	Flavonoid	739.19	740.209	C33H40O19	[M-H]-	-	B	707500	613650	731210	585030	669410	635470	464940	512160	615730	539590	541090	687350	390150	429600	415090	269450	210000	238370	125420	198600	228390	464590	496860	471170	459680	--	--
36	Pelargonin-O-rutinoside	Flavonoids	Anthocyanins	579.16	578.154	C27H31O14	[M+H]+	-	B	265700	252310	234630	208960	218970	237250	158910	126730	157020	117660	120350	108040	98315	94694	102740	64185	66002	67837	38910	35428	56313	143410	134020	168850	159650	--	--
37	Quercetin-O-feruloyl-Pentoside	Flavonoids	Flavonols	611.16	610.148	C30H26O14	[M+H]+	-	A	6480100	6529200	6960700	5061500	5381100	5094800	4043400	3791900	3618000	2056000	2055200	1651300	1534000	904830	1274300	875050	1087400	1017200	496310	670930	464150	3051100	2980000	3266300	3244400	--	--
38	Isorhamnetin-3-O-β-D-glucoside	Flavonoids	Flavonols	479.11	478.101	C22H22O12	[M+H]+	-	A	5620100	5276700	6158500	4456100	5301800	5236200	3807500	3937900	3810700	3308600	2996800	2812900	1929400	1127900	1502500	874850	792770	849470	346720	486090	377290	2713600	2667100	2285600	2347300	--	--
39	Luteolin-4'-O-β-D-glucoside	Flavonoids	Flavonoid	449.1	448.091	C21H20O11	[M+H]+	-	A	9901200	10994000	12123000	11207000	11891000	11903000	8966000	9221800	8420600	7425500	7017800	6099100	5284200	2538000	4094900	2646100	1964200	2364600	863130	1061900	815080	5543000	5754900	6005200	5675300	--	--
40	Luteolin-3'-O-β-D-glucoside	Flavonoids	Flavonoid	449.1	448.091	C21H20O11	[M+H]+	-	A	52660000	51697000	68862000	54524000	52584000	60211000	56924000	54068000	50410000	58747000	55665000	54141000	47821000	28792000	40565000	35648000	23931000	28383000	11432000	12223000	9946400	65461000	50125000	51467000	67474000	--	--
41	5-(2-Hydroxyethyl)-2-O-glucosylohenol	Phenolic acids	Phenolic acids	315.11	316.116	C14H20O8	[M-H]-	-	B	234180	201860	191950	142600	118680	145460	51738	39745	27520	9	9	9	9	9	9	9	9	9	9	9	9	54378	60370	64618	69558	--	--
42	Glucosyloxybenzoic acid	Phenolic acids	Phenolic acids	299.08	300.085	C13H16O8	[M-H]-	-	B	14908000	13212000	12968000	6790200	7715800	8427600	2514100	2165700	1789400	215190	225690	199230	85803	35731	77127	9	9	9	9	9	9	3239300	3379300	3362900	3260400	--	--
43	LysoPG(16:0)	Lipids	Glycerol ester	483.27	484.278	C22H45O9P	[M-H]-	-	B	2591000	2301700	2102900	5937400	5555400	5657400	8020000	7209300	5817300	4144700	5319600	4181500	5536700	3959000	5115000	4180900	8940900	8181400	5019500	5965100	5682900	5833500	5318600	4748900	4962300	--	--
44	3,4-Dicaffeoylquinic acid	Phenolic acids	Phenolic acids	515.12	516.105	C25H24O12	[M-H]-	14534-61-3	B	1894700	2394900	1635500	878920	907230	719770	217020	243810	145800	20635	19599	9	9	9	9	9	9	9	9	9	9	381510	456110	444650	432890	--	--
45	Kaempferol-3-O-neohesperidoside	Flavonoids	Flavonols	595.16	594.158	C27H30O15	[M+H]+	32602-81-6	A	4465200	4107400	4598600	3863400	3823200	3746600	2610500	2672900	2491300	899090	1127900	961760	574840	234480	482180	101580	194250	319590	96386	49165	40139	2111400	1868900	2069300	2051800	--	--
46	Quercetin-3-O-α-L-rhamnopyranoside	Flavonoids	Flavonols	449.11	448.1	C21H20O11	[M+H]+	-	B	48140000	53238000	54108000	51106000	53949000	55181000	55112000	51941000	51671000	56889000	53656000	48625000	46106000	27338000	36734000	29115000	20931000	25415000	10827000	12015000	8689500	49712000	48136000	48677000	44886000	--	--
47	Kaempferol-3-arabinopyranoside	Flavonoids	Flavonols	419.1	418.09	C20H18O10	[M+H]+	-	A	6963400	7252900	7471400	6464400	6186600	6837700	5041800	4866600	4343900	2695000	2901100	2406300	1952600	1196700	1594500	1088500	979550	1203000	553000	611400	624200	3124500	3109400	3047200	3094400	--	--
48	Kaempferol-3-O-rhamnoside	Flavonoids	Flavonols	433.11	432.105	C21H20O10	[M+H]+	482-39-3	A	10568000	8732100	10154000	7799300	7251600	8413700	7392100	9421000	6807400	3866400	5268200	4690100	3420900	1787500	3200200	1740100	1775900	1769300	1102900	1170900	1349200	5240100	6366100	3229900	6812800	C16911	ko00944
49	Isohyperoside	Flavonoids	Flavonols	465.1	464.095	C21H20O12	[M+H]+	35589-21-0	B	27037000	30999000	30691000	22446000	25228000	23745000	16632000	15808000	15084000	11466000	11228000	9854100	7775900	3504800	6105200	2773400	2035600	2404900	831110	1269700	819860	14267000	11828000	12191000	12441000	--	--
50	Quercetin 3-O-β-D-xylopyranoside	Flavonoids	Flavonols	435.09	434.084	C20H18O11	[M+H]+	549-32-6	B	41760000	39591000	49158000	31907000	35274000	34545000	24901000	24784000	21864000	13565000	14683000	13268000	9988500	6097500	8614500	5350200	4686400	5146200	2940600	3200700	3143200	18209000	15716000	17790000	17492000	--	--
51	Genistin(Genistein 7-O-Glucoside)	Flavonoids	Isoflavones	433.11	432.106	C21H20O10	[M+H]+	-	B	475300	476530	804310	480010	463950	442040	262810	272660	202660	128540	97801	89822	9	9	9	9	9	9	9	9	9	182150	159420	166570	171720	C09126	ko00943
52	Salicylic acid	Phenolic acids	Phenolic acids	137.03	138.032	C7H6O3	[M-H]-	69-72-7	A	206880	200850	102640	32244	52567	70120	63852	26403	24409	141090	155010	157880	207190	80146	165740	225520	276650	272810	394080	268810	258780	106190	132670	129380	125150	C00805	ko00360,ko01100,ko01110,ko04075
53	Sinapoyltartaric acid	Phenolic acids	Phenolic acids	355.07	356.074	C15H16O10	[M-H]-	-	B	256170	531000	316730	17666000	19305000	9524800	28074000	38155000	26237000	14139000	13931000	17441000	15491000	26139000	18783000	8710600	8877000	9004600	7918800	5898300	10791000	16095000	13876000	15139000	16434000	--	--
54	p-Hydroxybenzoyltartaric acid	Phenolic acids	Phenolic acids	269.03	270.038	C11H10O8	[M-H]-	-	B	9	9	9	35157	87919	33734	262250	212190	313140	1317300	738960	706310	1005500	1091500	1264900	1307800	1498800	1282400	1383700	1514300	1613000	657020	709270	692130	691260	--	--
55	Caffeoylnicotinoyltartaric acid	Phenolic acids	Phenolic acids	416.06	415.054	C19H13NO10	[M-H]-	-	B	153830	286420	229300	216830	222760	256630	53875	20915	37786	31406	45313	17108	18876	10013	9	9	9	9	9	9	9	33350	77539	82090	55847	--	--
56	Vnilloylmalic acid	Phenolic acids	Phenolic acids	283.05	284.053	C12H12O8	[M-H]-	-	B	9	9	9	9	9	9	9	9	14200	74270	62919	106350	206800	149520	206810	441850	465210	427930	499390	384310	525920	146360	135000	132610	113280	--	--
57	Caffeoylmalic acid	Phenolic acids	Phenolic acids	295.05	296.053	C13H12O8	[M-H]-	-	B	55222	40766	44125	223450	209550	237620	288090	258440	306610	611730	639230	701380	729090	694030	597150	697060	790780	642500	781880	825960	825310	480320	429400	432750	426840	--	--
58	Vanilloylcaffeoyltartaric acid	Phenolic acids	Phenolic acids	461.07	462.08	C21H18O12	[M-H]-	-	B	93891	64822	72847	149610	151250	157640	81471	74333	73064	9	9	9	9	9	15339	9	9	9	9	9	9	67289	51184	41023	37863	--	--
59	Benzoyltartaric acid	Phenolic acids	Phenolic acids	253.04	254.043	C11H10O7	[M-H]-	-	B	19769	9	22852	75950	75560	30539	314560	331980	287710	190770	113340	108940	156970	240350	293500	9	9	9	9	9	9	119350	113070	87672	106070	--	--
60	p-Coumaroylmalic acid	Phenolic acids	Phenolic acids	279.05	280.058	C13H12O7	[M-H]-	-	A	4392700	3472600	2973900	3308400	3604100	3514300	2100000	2431500	2450000	542280	1011300	467000	268150	103930	185900	9	9	44949	71582	90679	9	1420100	1419100	1381200	1413600	--	--
61	Feruloylmalic acid	Phenolic acids	Phenolic acids	309.06	310.069	C14H14O8	[M-H]-	-	B	129460	101480	90025	100360	84641	97393	50270	48335	78023	30574	40438	47883	75682	9	9	219020	257660	233020	229840	283230	218880	124390	114100	121450	99220	--	--
62	Benzoylmalic acid	Phenolic acids	Phenolic acids	237.04	238.048	C11H10O6	[M-H]-	-	B	9	9	9	9	22888	9	9	27131	32717	119470	59390	67525	173090	77258	129640	358450	423680	260090	483650	527360	501880	105160	155770	152680	125000	--	--
63	Caffeoylmalic acid isomer	Phenolic acids	Phenolic acids	295.05	296.053	C13H12O8	[M-H]-	-	B	407950	342980	358580	170620	177680	211280	71349	77619	48274	9	9	9	9	9	9	9	9	9	9	9	9	64538	69797	88657	92485	--	--
64	Cis-p-Coumaroyltartaric acid(cis-Coutaric acid)	Phenolic acids	Phenolic acids	295.05	296.053	C13H12O8	[M-H]-	-	B	308590	268700	278550	775430	625400	801120	1097000	941080	1095500	2165600	1991300	2029400	2681400	2174300	2383800	2515200	2619400	2793100	2745200	2809900	2552700	1419500	1467200	1351500	1538500	--	--
65	Quercetin-O-glucoside-rhamnoside-rhamnoside	Flavonoids	Flavonols	757.21	756.211	C33H40O20	[M+H]+	-	B	1409300	1187700	1707800	2425000	2440000	2557100	2931400	2763000	2719500	1936300	2246600	1898500	1423400	569430	1411600	505640	684190	682900	261640	274600	154180	1797800	1670500	1754800	1766900	--	--
66	Myricetin-O-glucoside-rhamnoside	Flavonoids	Flavonols	627.15	626.148	C27H30O17	[M+H]+	-	A	10216000	9299300	9949800	7132300	6910500	7442800	5222500	5353300	4483800	2345400	2926400	2166300	1912000	1019500	1349900	914950	930000	902650	443560	565590	397010	4038000	4433900	4258700	4504400	--	--
67	2'-Hydoxy,5-methoxy Genistein-O-rhamnosyl-glucoside	Flavonoids	Isoflavones	625.17	624.169	C28H32O16	[M+H]+	-	A	5581300	4734100	5840800	3334400	3948200	3774200	2679700	2713700	2687000	1549500	1588400	1287700	984420	579840	905960	492120	578800	560210	268730	346960	258590	2262200	2353500	2275800	2366200	--	--
68	Myricetin-3,7-O-dirhamnoside	Flavonoids	Flavonoid	625.15	626.149	C27H30O17	[M-H]-	-	B	269160	215950	199070	251590	308790	321920	241870	238260	290800	178350	191390	147420	140390	72787	105020	51915	56843	64539	32876	28983	9	169630	158810	154710	168620	--	--
69	Isosaponarin(Isovitexin-4'-O-glucoside)	Flavonoids	Flavonoid carbonoside	595.17	594.158	C27H30O15	[M+H]+	19416-87-6	B	13023000	13018000	16656000	19551000	17548000	21546000	18130000	15833000	15955000	11655000	13137000	13289000	10822000	9451700	12531000	8592400	8490100	7023400	6342300	6874300	6873300	11929000	11854000	13296000	12070000	--	--
70	5,7,4'-Trihydroxy-8-C-β-D-glucopyranosylflavone	Flavonoids	Flavonoid carbonoside	433.11	432.105	C21H20O10	[M+H]+	-	A	5452700	4669100	8413500	9156200	8565700	7598300	9705000	9206000	10516000	14005000	12986000	13987000	15594000	21282000	22262000	20414000	18030000	17673000	16944000	16451000	16641000	15162000	13191000	14696000	14811000	--	--
71	Orobol	Phenolic acids	Phenolic acids	285.04	286.048	C15H10O6	[M-H]-	480-23-9	B	56125	62935	109900	90992	82700	87283	80491	97474	110330	112890	128400	132840	87216	75310	85919	68556	52350	47763	40038	41226	31991	84530	77457	80187	90435	--	--
72	3-O-(2-O-Acetyl-β-D-glucopyranosyl) oleanolic acid	Terpenoids	Triterpene	675.41	679.419	C38H60O10	[M-H]-	-	B	3183900	3231700	2773000	4216900	4123300	2768900	6007600	6055900	5702000	3113100	2482700	2424000	5678200	5200700	5944200	10635000	23341000	22891000	17058000	15332000	15671000	9587600	10460000	10005000	11249000	--	--
73	Quercetin 3-O-methyl ether	Flavonoids	Flavonols	315.05	316.058	C16H12O7	[M-H]-	1486-70-0	B	47821	50962	53680	61997	63146	64014	87638	90356	73409	68504	83621	86150	54209	68829	75532	68016	67116	79307	65155	74533	74810	80187	70716	63044	77378	C04443	ko00944
74	Quercetin glucoside-glucoside	Flavonoids	Flavonols	627.16	626.148	C27H30O17	[M+H]+	-	B	1607900	1497100	1658500	1137800	1117300	1206600	661730	788790	644340	349150	385070	297120	227200	99046	144900	9	9	9	9	9	9	598610	630020	618290	610030	--	--
75	Quercetin glucoside-rhamnoside	Flavonoids	Flavonols	611.16	610.153	C27H30O16	[M+H]+	-	B	6445500	5985500	6793200	4647300	5085800	4761900	3830900	3716500	3473800	2014700	2066100	1611000	1311600	876290	1303500	807400	881370	1017300	483250	635020	398880	3078000	3179800	3308800	3111000	--	--
76	Kaempferol 3-O-β-d-(6''-O-(E)-p-coumaroyl)glucopyranoside	Flavonoids	Flavonols	595.14	594.137	C30H26O13	[M+H]+	-	B	4927900	4783100	5317000	4368000	4541400	4171800	3253600	3182000	3081700	1040300	1355800	887840	805250	273170	628890	150440	265680	367660	119740	101950	43139	2382900	2202900	2501200	2387100	--	--
77	Kaempferol 7-O-β-d-(6''-O-(E)-p-coumaroyl)glucopyranoside	Flavonoids	Flavonols	595.14	594.137	C30H26O13	[M+H]+	-	A	1768900	1500900	1053700	1932200	1707900	1564100	3374800	3044000	3018900	2570600	1687600	2670900	2287000	2893600	3344600	599730	667450	740080	839170	740440	9	1486800	1727900	1481600	1726700	--	--
78	Kaempferol 3-O-β-d-glucopyranoside	Flavonoids	Flavonols	449.11	448.101	C21H20O11	[M+H]+	-	B	73162000	72633000	78325000	76804000	82675000	86196000	72224000	75710000	65846000	66963000	65983000	60138000	56129000	31048000	46276000	35002000	26694000	30298000	11574000	15246000	10969000	60932000	56378000	61454000	58239000	--	--
79	Kaempferol acetyl-glucoside	Flavonoids	Flavonols	491.12	490.111	C23H22O12	[M+H]+	-	B	1557800	1143500	1307000	1854800	1995500	1995700	1766600	1939900	1511200	1165800	1261600	1150100	1119900	697580	844950	790050	763090	732840	408590	520800	378640	1062700	935110	1002800	991260	--	--
80	Kaempferol 7-O-β-d-(6″-O-(E)-p-coumaroyl)glucopyranoside	Flavonoids	Flavonols	595.14	594.137	C30H26O13	[M+H]+	-	A	5801600	5874400	4863800	7020800	6852600	6606600	9530200	8639600	9290400	13248000	11576000	14899000	13889000	14975000	12306000	10889000	9086500	9785200	8189700	9371200	8258300	9415100	9381800	8987600	8564800	--	--
81	2'-Hydroxygenistein	Flavonoids	Isoflavones	287.06	286.047	C15H10O6	[M+H]+	1156-78-1	B	71811	67218	89707	100620	104390	110610	122120	150170	148220	255570	211170	261990	204660	267550	218440	217680	129480	112240	106490	116740	95462	167790	158460	158630	165170	C12134	ko00943
82	1'-O-Vanilloyl-β-D-glucoside	Phenolic acids	Phenolic acids	329.11	330.095	C14H18O9	[M-H]-	-	B	204880	193730	213390	126460	124070	94897	64806	70508	53042	42618	41183	30810	21918	26552	9	9	9	9	9	9	9	85805	72882	63046	58202	--	--
83	Aromadendrin 7-glucoside	Others	Others	449.1	450.116	C21H22O11	[M-H]-	-	B	111180	158120	234200	111730	97469	125910	183790	197620	281740	259010	414630	262430	169230	29281	83933	9	9	13513	9	9	9	123170	128960	100440	142010	--	--
84	Uridine	Nucleotides and derivatives	Nucleotides and derivatives	243.06	244.07	C9H12N2O6	[M-H]-	58-96-8	A	437120	304460	346570	1431000	2547100	2294000	4298900	3547900	5005500	7578300	7103000	8124600	7135200	6071700	5959600	5173800	4397100	4377500	2361300	2197000	816480	3401700	4107100	3686500	3844500	C00299	ko00240,ko01100,ko02010
85	Kaempferol 3-O-β-D-sophoroside	Flavonoids	Flavonols	609.15	610.154	C27H30O16	[M-H]-	19895-95-5	B	1182100	1135400	1380300	778220	706320	775460	472690	357490	403640	388480	355840	271690	272480	255370	235600	176700	184510	179430	100520	96674	165870	385720	495470	478950	574010	C12634	ko00944
86	Quercetin 3-O-(6′′-galloyl)-β-D-galactopyranoside	Flavonoids	Flavonols	617.11	616.106	C28H24O16	[M+H]+	53171-28-1	B	1093200	1339800	1324900	1410500	1819700	1525600	1588300	1336900	1389400	836930	1061900	792640	658950	242970	386930	106550	147080	127610	59316	61552	26009	908100	933100	937740	931030	--	--
87	Kampferol 3-O-(6″-galloyl)-β-D-galactopyranoside	Flavonoids	Flavonols	601.12	600.112	C28H24O15	[M+H]+	-	B	1593000	1785200	1962500	1580700	1591800	1512900	944230	844500	807790	739620	762700	512160	443510	174640	321920	133820	116210	202570	59555	61081	56699	768040	769750	820240	642650	--	--
88	Quercetin 3-O-(6″-galloyl)-β-D-glucopyranoside	Flavonoids	Flavonols	617.11	616.106	C28H24O16	[M+H]+	56316-75-7	B	1007300	1265300	1221100	1521900	1608100	1653900	1465500	1425300	1402300	844860	1002400	931020	625870	203650	396610	73219	145450	181820	69285	73657	36319	902790	933440	807260	982180	--	--
89	Kampferol 3-O-(2″-galloyl)-β-D-galactopyranoside	Flavonoids	Flavonols	601.12	600.112	C28H24O15	[M+H]+	-	B	1651000	1647400	2032000	1391700	1419100	1425600	992570	841850	942900	680510	820230	533230	459270	166520	319180	106080	126280	185080	63508	49245	47442	723670	614420	734720	717670	--	--
90	Kampferol 3-O-(6″-galloyl)-β-D-glucopyranoside	Flavonoids	Flavonols	601.12	600.112	C28H24O15	[M+H]+	56317-05-6	B	1656200	1523600	1615900	1546500	1441900	1422900	925340	936870	822500	620380	769570	543520	449210	176990	251980	127370	121240	174790	61657	73105	46470	761060	705630	791900	699420	--	--
91	Quercetin 3-O-(6''-trans-p-Coumaroyl)-β-D-galactopyranoside	Flavonoids	Flavonols	611.14	610.132	C30H26O14	[M+H]+	-	B	9	9	9	9	9	9	1618900	1072500	1897100	5782100	4383900	5920200	5314600	6298000	5316700	4328200	3554400	3751500	2530400	3384000	3207900	2996500	2910300	2777700	2730200	--	--
92	Kaempferol 3-O-(6''-trans-p-Coumaroyl)-β-D-galactopyranoside	Flavonoids	Flavonols	595.14	594.137	C30H26O13	[M+H]+	-	A	6093000	5653400	5247200	7193400	6537200	6821700	9047300	9092500	10101000	12938000	12430000	15202000	14018000	15572000	12235000	11527000	9378000	10077000	8130700	7671900	8716600	10227000	9293900	8833400	8763900	--	--
93	Kaempferol 3-O-(2''-trans-p-Coumaroyl)-β-D-galactopyranoside	Flavonoids	Flavonols	595.14	594.137	C30H26O13	[M+H]+	-	A	6046600	6037700	4640300	7393200	7188300	6705300	9260300	9146800	9785100	12831000	11806000	15040000	14571000	15631000	12502000	11021000	9103000	9487400	7935100	9418300	8068400	9605300	8951800	8828100	8708700	--	--
94	Pinocembrin 7-O-β-D-glucoside(Pinocembroside)	Flavonoids	Flavonoid	419.13	418.127	C21H22O9	[M+H]+	75829-43-5	B	57628	64829	70528	40980	52084	39811	24692	22975	22128	11162	12743	6611.7	6289	9	9	9	9	9	9	9	9	18337	18451	16324	19899	--	--
95	Kaempferol 3-O-(2''-trans-p-Coumaroyl)-β-D-glucopyranoside	Flavonoids	Flavonols	595.14	594.137	C30H26O13	[M+H]+	137018-32-7	B	9	9	9	9	9	242870	432770	383030	446730	1664000	1579300	1728800	2097400	1993100	1417700	3494600	3054000	2763600	2022900	2725900	2003700	1307500	1243300	1330500	1278900	--	--
96	5'-Glucopyranosyloxyjasmanic acid	Phenolic acids	Phenolic acids	387.17	388.174	C18H28O9	[M-H]-	-	B	1304300	1392200	933330	569280	563670	653530	217870	193980	132530	33717	34546	34493	27373	9	9	9	9	9	9	9	9	279470	289730	287810	287530	--	--
97	Eriodictyol-7-O-Glucoside	Flavonoids	Flavonoid	449.11	450.116	C21H22O11	[M-H]-	38965-51-4	B	329640	320810	360590	330010	258720	312110	190050	229600	131620	159640	143410	130510	102390	36708	80470	60793	41409	54418	17654	26144	15961	174220	151050	157830	166290	--	--
98	Kaempferol glc-rha	Flavonoids	Flavonols	595.15	594.158	C27H30O15	[M+H]+	-	A	4279600	3720700	4325400	3472000	4008500	3649300	2631900	2421300	2463700	888640	1120100	687120	611900	192990	500540	128000	220670	320750	88855	54139	24836	1783800	1919300	1836300	1928700	--	--
99	Quercetin rha-galactoside-rhamnoside	Flavonoids	Flavonols	757.21	756.211	C33H40O20	[M+H]+	-	A	5258400	4476700	4719700	7631300	7605600	8652400	9828000	9745900	9398000	6757600	7763400	6180800	5213700	1952700	3947600	1829900	2186300	2172500	684740	798740	384320	5857400	6863500	5171900	6406200	--	--
100	9,10-Dihydroxy-12-octadecenoic acid	Lipids	Free fatty acids	313.24	314.222	C18H34O4	[M-H]-	263399-34-4	B	556600	608970	767940	529650	419770	465660	181790	196700	103530	39864	53222	55546	63613	78813	147960	73674	60330	29705	52387	50919	51509	214140	217640	213670	211400	--	--
101	Pinoresinol-Hexose	Lignans and Coumarins	Lignans	519.19	520.168	C26H32O11	[M-H]-	-	B	4963500	4659300	4993600	3476700	3116300	3030400	1566300	1539100	1495200	593430	862700	520140	409070	67024	227190	34655	39321	76510	16395	35753	21048	1480100	1489200	1546100	1497500	--	--
102	Pipecolic acid	Amino acids and derivatives	Amino acids and derivatives	130.09	129.07	C6H11NO2	[M+H]+	4043-87-2	B	64548	78508	51811	64059	32287	57420	69991	56482	69287	65735	56943	65380	48747	15515	41958	24856	17559	24255	18029	17979	10939	66778	75190	55184	66260	--	--
103	1,2-N-Methylpipecolic acid	Amino acids and derivatives	Amino acids and derivatives	144.1	143.085	C7H13NO2	[M+H]+	7730-87-2	B	172810	97142	98159	127300	152440	125690	123210	124980	106900	76463	83835	63314	83080	72881	85396	69882	64445	70747	27442	31475	28872	92133	125750	127110	115160	--	--
104	Octadecenoic amide	Others	Others	282.28	281.249	C18H35NO	[M+H]+	-	A	89223	41429	70359	101620	41218	104600	81067	94093	211260	57933	173860	55726	73055	66531	43836	65964	64610	105940	62884	58451	35228	20808	19011	20466	21117	--	--
105	Phytosphingosine	Others	Others	318.3	317.266	C18H39NO3	[M+H]+	554-62-1	A	6922700	6462400	5141500	6028800	5236300	5908900	6382200	2791500	6697700	3365000	5813800	5379700	5569100	7281800	7278000	4301300	6638300	6499300	3437500	7374000	6970000	6766300	8150900	7786100	4856200	--	--
106	5,7-Dyhydroxy-1(3H)-isobenzofuran-one-O-glucoside	Others	Others	327.07	328.08	C14H16O8	[M-H]-	-	B	1853600	1087200	2068900	488540	370600	395020	9	9	9	9	9	9	9	9	9	9	9	9	9	9	9	177000	155730	174570	176330	--	--
107	Vanillic acid-C-glucoside	Others	Others	329.09	330.096	C14H18O9	[M-H]-	-	A	3572000	3132300	3372800	1201100	1045000	1409400	921380	698480	965480	884810	917590	822950	489210	633640	571800	196370	166020	165590	99636	90147	168550	673660	926610	869900	783560	--	--
108	Vanillic acid glycoside	Phenolic acids	Phenolic acids	329.09	330.095	C14H18O9	[M-H]-	-	B	3059200	2861500	3809400	1075400	1108600	979350	640420	779790	705620	585890	798530	708850	477450	520890	508760	174420	145090	143590	97432	92921	131680	702910	871660	792100	755230	--	--
109	Salicylic acid O-glycoside	Phenolic acids	Phenolic acids	299.08	300.084	C13H16O8	[M-H]-	-	A	12986000	11797000	14411000	7258400	7076400	8381700	2254800	2015800	1774800	219470	232850	201140	100740	9	86605	9	9	9	9	9	9	3402100	3394300	3255600	3393100	--	--
110	Piceid	Others	Stilbene	389.12	390.131	C20H22O8	[M-H]-	-	B	482200	467690	388640	304060	280990	325860	118790	93733	50698	20708	9	9	9	9	15885	9	9	9	9	9	9	107790	107930	102700	110470	--	--
111	p-Coumaric acid-O-glycoside	Phenolic acids	Phenolic acids	325.09	326.1	C15H18O8	[M-H]-	-	B	1713300	1454900	1436600	720050	761170	1053300	319190	445850	376780	9	9	9	9	9	9	9	9	9	9	9	9	343340	390780	378000	398880	--	--
112	Feruloyl glucose	Phenolic acids	Phenolic acids	355.1	356.11	C16H20O9	[M-H]-	-	B	1661000	2481900	1830600	1006400	1073700	953040	491630	464260	362660	215870	212440	170240	174370	195100	202640	251290	330830	328400	341140	281390	248290	640000	704980	685640	512340	C17759	--
113	Isosinapic acid-hexoside	Phenolic acids	Phenolic acids	385.11	386.121	C17H22O10	[M-H]-	-	B	23317	16129	15526	9	12762	11008	13998	19457	14272	9	9	21475	28990	38321	45842	52154	56878	59016	61860	50795	55323	44367	34254	25403	26158	--	--
114	2-Methoxy-6-acethyl-7-methyljuglone-5-O-sulfate	Others	Others	339.02	340.026	C14H12O8S	[M-H]-	-	A	9	9	9	2292400	1177900	1026900	3352100	5455400	3772100	3300800	3606700	4318700	4696500	5572200	5971800	4224800	5387300	4947100	4508200	4172600	4616200	3480300	3495200	3365600	3853200	--	--
115	Kaempferol 3-O-α-L-rhamnoside(X)	Flavonoids	Flavonols	431.1	432.105	C21H20O10	[M-H]-	-	B	343660	306330	466420	555680	564130	581350	806290	741740	908080	1799600	1558800	1544800	1895600	2500600	2508700	3323900	3112700	2760000	3296600	3105700	3292700	1329700	1532500	1420100	1385600	--	--
116	Quercetin-O-glucoside	Flavonoids	Flavonols	463.09	464.095	C21H20O12	[M-H]-	-	B	17512000	13786000	17096000	20870000	21460000	20208000	23631000	25202000	29410000	33602000	39232000	21820000	26107000	12434000	14592000	11204000	9565900	9523500	3986200	5076500	3572100	22291000	16382000	20714000	16357000	--	--
117	Naringenin-O-glucoside	Flavonoids	Flavonoid	433.11	434.121	C21H22O10	[M-H]-	-	B	1007000	1002600	1096000	788970	820940	647790	346030	405890	257130	115220	129270	83679	9	9	9	9	9	9	9	9	9	271520	284550	335100	291540	--	--
118	Kaempferol 3-O-(6″-O-acetyl)glycoside	Flavonoids	Flavonols	489.1	490.111	C23H22O12	[M-H]-	-	B	6191900	3611400	4506400	2979100	3223000	3127500	1456900	2004100	1690000	280170	252980	263810	89419	113730	144280	32545	29210	20428	9	25680	9	1810700	1734800	1476000	1328000	--	--
119	Iso-8-C-hexosyl-luteolin O-hexoside	Flavonoids	Flavonoid carbonoside	611.16	610.153	C27H30O16	[M+H]+	-	B	422770	470260	531220	690650	712170	766020	611450	499760	429320	402190	452870	355570	372580	236960	349330	185460	113880	109910	73335	119160	75316	423850	466950	487420	340020	--	--
120	5,7,2',5'-Tetrahydroxy-8,6'-dimethoxyflavone	Flavonoids	Flavonoid	347.08	346.068	C17H14O8	[M+H]+	-	B	9	9	9	33337	41589	25024	168600	176990	153950	152870	179980	187610	179030	182100	196020	64945	40562	49153	27573	31636	56717	98109	98578	86049	94545	--	--
121	6,7,8-Tetrahydroxy-5-methoxyflavone	Flavonoids	Flavonoid	301.07	300.063	C16H12O6	[M+H]+	-	B	531650	571710	722910	648930	654310	711670	615530	643500	813040	1008700	856300	902240	662970	502450	681820	380960	286450	261270	176360	219320	197070	607970	584610	575160	557260	--	--
122	Caffeoyl-pen	Phenolic acids	Phenolic acids	311.08	312.036	C13H12O9	[M-H]-	-	B	9	9	9	646960	633920	213200	1373900	1812200	1314900	929070	796530	884090	831700	1397800	1503600	471180	517510	577180	399580	360550	561480	767420	727720	706830	756550	--	--
123	Ditartaroyl-hydroxylcoumarin	Phenolic acids	Phenolic acids	427.06	426.028	C17H14O13	[M+H]+	-	B	482880	382790	375970	505700	464070	390600	453010	485610	498080	501650	580730	511420	593250	541950	572640	665280	887770	841450	668490	720380	823180	545430	612090	661320	672240	--	--
124	Piceid-6''-p-coumaroyltartaric acid	Phenolic acids	Phenolic acids	667.18	668.146	C33H32O15	[M-H]-	-	B	9	9	9	9	9	9	33380	28222	35810	88603	66923	118600	92552	162320	125430	97150	84443	85164	67162	37386	65589	50257	56160	46248	51790	--	--
125	Ferulic acid	Phenolic acids	Phenolic acids	193.06	194.049	C10H10O4	[M-H]-	1135-24-6	A	552690	331280	414530	717320	634450	550070	653970	604630	1007300	685280	605510	909350	397330	197360	289070	54747	64040	42363	27715	45686	35130	468850	426490	498850	481830	C01494	ko00940,ko01100,ko01110
126	Spermine	Alkaloids	Phenolamine	203	202.197	C10H26N4	[M+H]+	71-44-3	B	1368400	1224200	1130000	811560	882250	845150	632580	607760	650680	664260	675930	627450	358350	281360	336610	159620	157580	197020	121700	140070	145830	679860	664820	699730	639890	C00750	ko00330,ko00410,ko00480,ko01100
127	Resveratrol	Others	Stilbene	227.08	228.07	C14H12O3	[M-H]-	501-36-0	A	16428	13049	15438	73925	85331	69021	153790	146520	195040	234970	275630	262030	223560	191870	181220	197100	178070	184530	158820	170640	160120	152660	167610	160370	167540	C03582	ko00945,ko01110
128	Gallic acid	Flavonoids	Flavanols	169.02	170.015	C7H6O5	[M-H]-	149-91-7	A	12986000	7340500	8369600	35790000	42937000	46021000	50669000	44682000	48564000	48643000	60115000	51655000	55954000	42594000	50994000	37630000	27783000	30951000	15970000	3436700	2955400	39759000	37804000	41829000	38944000	C01424	--
129	Pyrogallol	Phenolic acids	Phenolic acids	125.03	126.026	C6H6O3	[M-H]-	87-66-1	B	9	9	9	9	9	9	9	9	9263.6	77631	92063	62483	108330	215540	115460	169670	128490	108570	93940	87426	99198	50228	62878	72659	65403	--	--
130	Vanillic acid	Phenolic acids	Phenolic acids	167	168.035	C8H8O4	[M-H]-	121-34-6	B	41225	34967	33134	91082	80985	96336	77552	69921	143170	181100	252600	264730	171130	49425	99277	88686	79498	60338	33348	34290	23276	85361	88310	87132	86592	C06672	--
131	Myricetin	Flavonoids	Flavonols	319.04	318.027	C15H10O8	[M+H]+	529-44-2	A	280310	334380	278830	1019700	1082000	962490	1271800	1194900	1174000	3076300	3131900	3050500	1603700	1215000	1025000	1190900	796960	1043400	314140	413350	309450	1292800	1326700	1262700	1268200	C10107	ko00941,ko00944,ko01110
132	Epigallocatechin gallate	Flavonoids	Flavanols	457.2	458.068	C22H18O11	[M-H]-	989-51-5	A	15716000	16806000	17654000	14749000	18537000	15472000	10054000	11089000	7964600	1834300	1729400	1560600	934210	558460	1169600	36624	91664	127660	53937	17822	19967	11777000	9733500	11843000	11135000	C09731	--
133	(-)-Epigallocatechin	Flavonoids	Flavanols	305	306.061	C15H14O7	[M-H]-	970-74-1	A	18763000	18161000	17580000	14725000	12540000	15809000	10588000	9843100	10724000	10359000	11065000	9960400	8988000	8146500	8895400	6217100	5433300	5814500	3871400	3879400	5054300	11237000	10749000	11051000	10612000	C12136	ko00941,ko01110
134	Taxifolin	Flavonoids	Dihydroflavonol	303.06	304.047	C15H12O7	[M-H]-	480-18-2	A	1297400	774970	864550	1596100	2091900	1397900	5941300	6169500	4559700	4613100	4872000	5478600	5192700	10178000	7829800	4237300	6095100	5583100	6367300	6201300	7868700	4424000	4432800	4444900	4437800	C01617	ko00941,ko01100,ko01110
135	Quercitrin	Flavonoids	Flavonols	449.1	448.082	C21H20O11	[M+H]+	522-12-3	A	5439800	3294600	3816500	4356700	4926200	3392700	3579300	3641800	3633400	2999900	3323800	4094600	2472600	2121300	2669900	1839700	1494700	1077200	864050	1003100	640390	2937200	2938700	2782700	2096700	--	--
136	(+)-Gallocatechin	Flavonoids	Flavanols	307	306.061	C15H14O7	[M+H]+	970-73-0	A	8153300	8490500	7843100	5532600	6281600	6308100	5263800	4473800	4750100	3765000	4227000	3919600	3369200	3447300	3257100	2010100	1819800	1942200	1069000	1016300	1230100	4375300	4695800	4598100	4836500	C12127	ko00941,ko01110
137	Catechin	Flavonoids	Flavanols	289.08	290.067	C15H14O6	[M-H]-	154-23-4	A	5230700	5476600	4644000	3627500	3489300	3736300	3362600	2680200	3384900	2878500	3075800	3024700	2426700	2343600	2511000	1551100	1342000	1336100	988450	906360	989760	2365700	3010800	3005800	2727300	C06562	ko00941,ko01110
138	Diosmetin	Flavonoids	Flavonoid	299.06	300.053	C16H12O6	[M-H]-	520-34-3	A	786620	802690	1112000	958210	951770	1061600	888040	884850	1074500	1348900	1180100	1341400	839030	655650	867600	516350	408500	377840	263270	343370	278570	800760	831070	802190	797230	--	--
139	Rutin	Flavonoids	Flavonols	609.1	610.126	C27H30O16	[M-H]-	153-18-4	A	53223000	46922000	54693000	39847000	42439000	46198000	29436000	28759000	24581000	16206000	21045000	13997000	12409000	5052700	8057600	5353000	7211900	6838700	3875500	5036800	2876600	23923000	24976000	25470000	22775000	--	--
140	Hyperin	Flavonoids	Flavonols	463.1	464.076	C21H20O12	[M-H]-	482-36-0	A	24956000	22226000	21913000	22703000	25341000	28038000	27668000	30443000	31433000	40831000	47693000	31016000	30730000	14725000	20006000	10385000	10167000	11452000	4674000	7701700	4643200	19186000	23697000	24319000	24383000	--	--
141	Kaempferol 7-O-glucosdie	Flavonoids	Flavonols	447.09	448.082	C21H20O11	[M-H]-	16290-07-6	A	9434100	9305800	9937800	8566300	9546800	9291800	6776000	6932800	5845100	5719300	6208300	4093400	4116700	1725900	2463200	2175100	1743900	2275200	829670	1096900	655090	5509300	5194300	5651200	4748800	--	--
142	Isoquercitrin	Flavonoids	Flavonols	463.09	464.076	C21H20O12	[M-H]-	482-35-9	A	18112000	17436000	18938000	22151000	24126000	22735000	25891000	25034000	31703000	33751000	36200000	34527000	25767000	10896000	18884000	12107000	9406800	10124000	3384400	6507600	3781600	20010000	19601000	19665000	19429000	--	--
143	Coniferyl alcohol	Phenolic acids	Phenolic acids	179.08	180.07	C10H12O3	[M-H]-	458-35-5	B	98419	76368	97056	78565	80649	45342	49044	49155	69673	84549	83216	61786	42713	22561	35275	9	16318	9	29362	20371	9	55899	56649	53974	47915	C00590	ko00940,ko00998,ko01100,ko01110
144	Pinoresinol	Lignans and Coumarins	Lignans	357.14	358.125	C20H22O6	[M-H]-	487-36-5	A	11020000	10543000	7732200	7869200	9271400	8277500	7173800	7251400	6847100	7585900	8127500	4611500	5713000	2499400	4815200	2999700	2232100	2591600	1267700	1333200	1060100	5529200	5644800	5290400	5795400	--	--
145	Myristic Acid	Lipids	Free fatty acids	227.2	228.19	C14H28O2	[M-H]-	544-63-8	A	11497000	7625500	8424000	10985000	9544800	9280400	11964000	12099000	12524000	14956000	14036000	14582000	14648000	12219000	12869000	11833000	11667000	12624000	12317000	13913000	14418000	13612000	12697000	12924000	13034000	--	--
146	Choline alfoscerate	Lipids	PC	258.11	257.103	C8H20NO6P	[M+H]+	28319-77-9	A	335510	401800	264070	446880	408770	461670	1053200	771410	1128300	1200000	1715000	1354700	1423300	1571000	2040100	1198600	1097000	1276300	434820	421880	519690	897610	892700	922260	631840	--	--
147	N-(3-Indolylacetyl)-L-alanine	Amino acids and derivatives	Amino acids and derivatives	247.1	246.089	C13H14N2O3	[M+H]+	57105-39-2	B	37741	23058	34549	37561	51330	45477	79582	66145	56181	137970	139440	140810	250550	672760	527980	621430	497640	365210	296110	300540	314600	197700	198020	185450	184980	--	--
148	1-Stearoyl-sn-glycero-3-phosphocholine	Lipids	LPC	524.37	523.325	C26H54NO7P	[M+H]+	19420-57-6	B	1335900	1075400	1065500	3433100	3122600	2549300	4519400	3766800	3597500	3177800	4196600	3623500	5758200	3879100	4344700	3533300	4694800	4449900	2215700	3044800	1937500	2733900	3523900	3068200	2914900	--	--
149	Nicotinamide	Others	Vitamin	123.1	122.043	C6H6N2O	[M+H]+	98-92-0	B	8641700	5316700	5656500	5562900	5827500	6565400	1831000	1346400	1661400	1286700	999980	1179100	688430	129610	448720	113770	134530	149380	395180	408940	501350	2501200	2487100	2489100	2600600	C00153	ko00760,ko01100
150	3-Hydroxy-3-methyl butyric acid	Organic acids	Organic acids	117.1	118.055	C5H10O3	[M-H]-	625-08-1	B	667840	540970	494980	318850	347240	402770	86542	64336	76771	184600	198990	179520	198830	146480	183120	46965	34371	37125	22156	24108	43977	191590	213010	199340	191870	--	--
151	Shikimic acid	Organic acids	Organic acids	173.05	174.044	C7H10O5	[M-H]-	138-59-0	B	4999800	4059100	4298400	3873800	4567400	3820900	3294000	2595800	2663100	2384200	2895800	1908600	1723700	1113600	1600800	1053700	641050	732280	193400	9	9	2582300	2641100	2967000	3110500	C00493	ko00400,ko01100,ko01110,ko01230
152	Phenylpyruvic acid	Organic acids	Organic acids	163.05	164.041	C9H8O3	[M-H]-	156-06-9	B	523880	976630	918160	77555	82797	64282	47331	38414	69806	9	9	9	9	9	9	9	9	9	9	9	9	161740	191950	192050	189640	--	--
153	Procyanidin A2	Tannins	Proanthocyanidins	577	576.127	C30H24O12	[M+H]+	41743-41-3	B	9	9	9	137850	159020	140810	207150	198330	247700	397480	343210	441100	411830	369990	270880	433660	416070	430810	394210	400640	399840	243620	230290	241090	209620	C10237	--
154	Cyanidin 3-rutinoside(Keracyanin chloride)	Flavonoids	Anthocyanins	595	595.166	C27H31ClO15	[M-Cl]+	18719-76-1	B	5294000	5592600	9	6256700	7142300	7180600	8891500	7726000	8075100	4890500	5841500	5111400	4095800	4025200	3467900	1349600	1186900	1459300	520010	583200	985950	5405300	4826800	5536800	5018800	--	--
155	Cyanin chloride	Flavonoids	Anthocyanins	611	611.161	C27H31O16	[M]+	2611-67-8	B	13017000	15224000	14319000	11888000	13663000	13140000	11383000	11286000	8390300	6222300	7177500	6317900	4549900	4704700	4537300	1130300	947520	1081200	592160	504760	755420	9030400	8683500	9340400	10336000	--	--
156	Oenin chloride	Flavonoids	Anthocyanins	493.14	493.135	C23H25O12	[M]+	7228-78-6	B	140960	154830	127990	75722	67436	69896	34683	49819	30064	14599	13107	14340	9475.6	10651	10471	9	9	9	9	9	8065	41222	41907	43198	39975	--	--
157	2-Furanoic acid	Organic acids	Organic acids	111.02	112.012	C5H4O3	[M-H]-	88-14-2	B	784480	442920	727570	870790	971480	1081600	1070100	700280	1564100	4724100	4512000	4833400	4624900	4601700	4192800	6135000	6899900	5826100	6019600	7363400	7230600	3445300	3516300	3497100	3541300	--	--
158	Chlorogenic acid	Phenolic acids	Phenolic acids	353.1	354.079	C16H18O9	[M-H]-	327-97-9	A	57121000	55989000	57842000	80557000	72790000	76327000	56957000	59398000	53209000	25591000	29912000	22926000	11282000	6674000	9870500	2685400	1325700	2068200	573970	278450	218860	43554000	44626000	41072000	45093000	C00852	ko00940,ko00941,ko00945,ko01110
159	Chlorogenic acid methyl ester	Phenolic acids	Phenolic acids	367	368.093	C17H20O9	[M-H]-	29708-87-0	B	265070	262070	230210	409460	429830	403250	421190	447560	456880	301250	428600	423380	205410	138950	169930	109200	55328	64542	35387	32952	9	251930	210680	216390	249480	--	--
160	2,5-Dihydroxybenzoic acid	Phenolic acids	Phenolic acids	153	154.021	C7H6O4	[M-H]-	490-79-9	A	10008000	5129400	8635400	11926000	17083000	25575000	14441000	12644000	25319000	57036000	48446000	52236000	39396000	21129000	33747000	29536000	20822000	21300000	7475700	2050500	1549000	22653000	23409000	23045000	22833000	C00628	ko00350,ko01100
161	p-Hydroxyphenyl acetic acid	Phenolic acids	Phenolic acids	151	152.041	C8H8O3	[M-H]-	156-38-7	B	100750	122940	154420	407030	278610	363530	338530	320740	505990	937950	755370	762430	780380	927720	970370	506600	255760	215100	82644	98575	9	465010	436360	447030	452540	C00642	ko00350,ko00360,ko01100
162	Protocatechuic acid	Flavonoids	Flavanols	153.1	154.021	C7H6O4	[M-H]-	99-50-3	A	1417200	705520	1045400	1422100	2065400	3265900	1770700	1482200	2973600	7370200	6365900	6049700	5072700	2666800	3988300	3444000	2296400	2454500	866350	209040	134240	2775500	2925800	2753400	2721800	C00230	ko00400,ko01100,ko01110
163	Betaine	Alkaloids	Alkaloids	118.1	117.07	C5H11NO2	[M+H]+	107-43-7	A	13338	15120	11738	23997	25700	26488	48376	49589	45618	45041	68863	57891	65688	62264	67238	110020	105400	103520	177670	188440	133560	61653	58070	71909	69120	C00719	ko00260,ko01100,ko02010
164	Succinic acid	Organic acids	Organic acids	117.03	118.021	C4H6O4	[M-H]-	110-15-6	A	36594000	30069000	32978000	21998000	28370000	32847000	9318800	7009300	8614900	21208000	23442000	17613000	17093000	5637700	12619000	4322000	2953100	2980400	1129400	627160	893250	15030000	17777000	16677000	15811000	C00042	ko00020,ko00190,ko00250,ko00310,ko00350,ko00360,ko00620,ko00630,ko00640,ko00650,ko00760,ko00920,ko01100,ko01110,ko01200
165	L-Homocitrulline	Amino acids and derivatives	Amino acids and derivatives	190.1	189.099	C7H15N3O3	[M+H]+	1190-49-4	B	60628	69550	70198	48105	30173	38766	50779	62834	51385	75851	55777	60314	58046	84584	62272	36847	34754	43278	109840	82391	116770	56514	50082	54441	69841	C02427	--
166	(S)-2-Hydroxybutanoicacid	Organic acids	Organic acids	103.05	104.041	C4H8O3	[M-H]-	3347-90-8	B	9	9	9	9	9	9	14900	12629	11750	13070	9	9	18214	28917	28144	21849	30402	20558	31921	9	33754	10412	11795	12034	9805.7	--	--
167	Adipic Acid	Organic acids	Organic acids	145.06	146.049	C6H10O4	[M-H]-	124-04-9	B	698840	660780	702270	551880	565360	626860	472270	442780	475810	572400	596730	532060	672110	588640	744720	3489900	4268800	3547800	3689700	3683300	3587800	1282900	1303300	1349100	1308200	C06104	ko01100
168	Ribitol	Others	Saccharides and Alcohols	151	152.058	C5H12O5	[M-H]-	488-81-3	A	439800	411710	318950	2104800	2355400	1126400	7489200	7541400	5469800	6427500	5418200	5677100	11277000	13703000	16290000	4697500	3115400	4312100	4540100	6665900	8377700	4257700	4590400	4495000	4574700	--	--
169	D-Sorbitol	Others	Saccharides and Alcohols	181	182.067	C6H14O6	[M-H]-	50-70-4	A	154070	218470	93126	2041800	2231400	1343100	6596900	8006000	8236000	5937900	3875000	4128800	6313200	4077000	8515000	9914100	11482000	9468500	7811700	7820400	6812500	3512600	3936700	3667700	3993300	C00794	ko00051,ko00052,ko01100,ko02010
170	L-AsparticAcid	Amino acids and derivatives	Amino acids and derivatives	132	133.03	C4H7NO4	[M-H]-	56-84-8	A	9242300	8763800	6543300	4744200	4852500	5570600	2360400	1614000	1611600	2476500	2646400	1912900	1640900	546370	1131700	225470	204530	205340	306260	233300	368420	2714500	2556600	2974400	2739200	C00049	ko00220,ko00250,ko00260,ko00261,ko00270,ko00300,ko00340,ko00410,ko00460,ko00710,ko00760,ko00770,ko00970,ko01100,ko01110,ko01200,ko01210,ko01230,ko02010
171	L-Leucine	Amino acids and derivatives	Amino acids and derivatives	132.1	131.085	C6H13NO2	[M+H]+	61-90-5	A	149170	121790	110910	85303	83473	71202	83331	9	78120	139620	117800	106500	102850	9	58132	9	9	9	9	9	9	75673	77319	51736	98334	C00123	ko00280,ko00290,ko00966,ko00970,ko01100,ko01110,ko01210,ko01230,ko02010
172	Riboflavin	Others	Vitamin	377	376.12	C17H20N4O6	[M+H]+	83-88-5	A	575340	748910	833690	1032400	1093100	1088000	1706800	1583700	2144000	2442200	2014600	2200900	2585200	2891900	2616900	1758300	1704400	1987600	1953100	1644400	2219400	2142800	1942800	1996500	1953700	C00255	ko00740,ko01100,ko01110,ko02010
173	2-Aminoethanesulfonic acid	Organic acids	Organic acids	124	125.008	C2H7NO3S	[M-H]-	107-35-7	B	15169	12191	13695	16327	17435	16396	28798	25643	29353	25890	27480	28046	36954	55498	51339	71723	96820	77192	126860	149600	145640	34293	38181	36251	37280	C00245	ko00430,ko00920,ko01100,ko02010
174	Anchoic Acid	Organic acids	Organic acids	187.1	188.093	C9H16O4	[M-H]-	123-99-9	B	872070	768040	821760	1007300	971200	1136700	493200	409230	641400	795360	822610	834710	794550	135140	429130	323220	340520	265070	237690	317920	427300	576520	602010	606650	587760	C08261	--
175	L-(-)-Tyrosine	Amino acids and derivatives	Amino acids and derivatives	182.1	181.065	C9H11NO3	[M+H]+	60-18-4	B	24548000	26351000	29281000	21997000	21042000	21460000	24269000	36855000	29561000	26070000	23270000	19799000	16950000	6226200	14721000	2663400	2842300	3554800	964120	845040	1032400	20865000	18953000	24642000	19066000	C00082	ko00130,ko00261,ko00350,ko00360,ko00400,ko00460,ko00730,ko00940,ko00950,ko00965,ko00966,ko00970,ko01100,ko01110,ko01210,ko01230
176	Thymine	Nucleotides and derivatives	Nucleotides and derivatives	127	126.037	C5H6N2O2	[M+H]+	65-71-4	A	21053	15765	11190	71152	73077	63766	410870	181770	194940	575280	585300	584350	2883700	2469000	3040300	5690600	12483000	10861000	17341000	17271000	18325000	3270100	3761000	3281700	3894400	C00178	ko00240,ko01100
177	Cytosine	Nucleotides and derivatives	Nucleotides and derivatives	112	111.038	C4H5N3O	[M+H]+	71-30-7	A	266500	241750	251460	1096200	1119500	1073400	2155200	1817000	2874400	3932700	3930800	3679800	3008400	2077900	2593400	2290300	1273600	1723400	1023400	1083300	588550	1914200	1726500	1891000	1729800	C00380	ko00240,ko01100
178	L-Valine	Amino acids and derivatives	Amino acids and derivatives	118.1	117.07	C5H11NO2	[M+H]+	72-18-4	B	129950	125160	120950	88764	96473	94882	61468	31133	34065	73713	89388	71205	76953	9442.1	26318	8535.4	13010	25111	9298.7	9954	3610.1	92511	88486	72791	69466	C00183	ko00280,ko00290,ko00460,ko00770,ko00966,ko00970,ko01100,ko01110,ko01210,ko01230,ko02010
179	L-Isoleucine	Amino acids and derivatives	Amino acids and derivatives	132	131.085	C6H13NO2	[M+H]+	73-32-5	A	76948000	71049000	65032000	49782000	54502000	54389000	47247000	33918000	39656000	64812000	59985000	50674000	45990000	10695000	38517000	6685100	7245100	7239900	1024400	1004300	964970	46919000	46525000	44482000	47555000	C00407	ko00280,ko00290,ko00460,ko00960,ko00966,ko00970,ko01100,ko01110,ko01210,ko01230,ko02010
180	L-(+)-Tartaric acid	Organic acids	Organic acids	149	150.009	C4H6O6	[M-H]-	87-69-4	B	9	9	9	67691	78476	37979	246580	229670	398550	862310	526210	781600	550510	608340	809280	9	9	9	9	9	9	279710	358160	319600	234000	--	--
181	L-PyroglutamicAcid	Amino acids and derivatives	Amino acids and derivatives	128.03	129.036	C5H7NO3	[M-H]-	98-79-3	A	171920	116160	103240	359810	311020	395850	380060	283000	360570	821720	855110	720220	562360	366150	532050	376100	213660	191920	60287	31038	13392	397070	314990	323950	345180	--	--
182	D-(+)-TrehaloseAnhydrous	Others	Saccharides and Alcohols	341	342.096	C12H22O11	[M-H]-	99-20-7	B	1101200	1083500	918460	710080	549820	778780	223760	216120	171770	223280	212950	272780	260300	200690	250030	264080	309140	306840	344060	308860	399390	747860	695050	873040	806500	--	--
183	L-(-)-Malic acid	Organic acids	Organic acids	133	134.015	C4H6O5	[M-H]-	636-61-3	A	49783000	55392000	58404000	33746000	28476000	35791000	6658400	4427400	5016700	8730900	12057000	9906000	5243200	1133300	1930600	9	9	3444400	1434500	1679300	1058400	15180000	13077000	15161000	15659000	C00497	ko00650,ko01100
184	Kinic acid	Organic acids	Organic acids	191	192.053	C7H12O6	[M-H]-	77-95-2	A	9874200	12967000	13558000	7100400	8550400	9436500	3519700	3973100	4225600	3517900	4877500	3224400	2407400	682000	1438800	651250	694120	880520	566940	307920	341520	4173100	4462400	4678300	3441300	C00296	ko00400,ko01100
185	Citric Acid	Organic acids	Organic acids	191	192.018	C6H8O7	[M-H]-	77-92-9	B	33327000	28863000	31079000	22405000	15857000	20841000	5706000	5046700	5742700	7032400	9361200	9419600	4685900	1121100	1837500	2113600	2163100	2348500	1992400	1256700	1155400	11138000	10504000	11355000	10247000	C00158	ko00020,ko00250,ko00630,ko01100,ko01110,ko01200,ko01210,ko01230
186	L-Tryptophan	Amino acids and derivatives	Amino acids and derivatives	203	204.08	C11H12N2O2	[M-H]-	73-22-3	A	16079000	15581000	12897000	6655100	7365300	8223700	3255300	2662600	3273600	3643800	3511200	2897900	1809900	507140	1069700	152590	165160	207760	114210	114980	102790	3996600	4038200	4000600	4009800	C00078	ko00260,ko00380,ko00400,ko00901,ko00966,ko00970,ko01100,ko01110,ko01210,ko01230
187	LysoPE 18:1	Lipids	LPE	478.1	479.268	C23H46NO7P	[M-H]-	89576-29-4	A	1570700	1395200	1457600	3177400	2949600	4145000	2069200	2052400	1764700	2610300	3462800	3211900	3372400	2038400	2166000	2187400	2610500	2953200	1957800	2101800	1946000	2228500	2101500	2083000	2003700	--	--
188	UROCANIC ACID(RG)	Organic acids	Organic acids	137.03	138.037	C6H6N2O2	[M-H]-	104-98-3	B	9	9	9	6199200	7213300	4866800	10173000	11319000	11924000	5622900	4094300	3982300	3077600	4824900	5163500	971710	766640	1173800	1418400	1166000	1805500	6132100	6106600	5900900	6605100	--	--
189	(S)-(-)-2-Hydroxyisocaproic acid	Organic acids	Organic acids	131.08	132.07	C6H12O3	[M-H]-	13748-90-8	B	9	9	9	53320	59264	47354	204600	220740	242710	365780	413260	348520	460800	504500	484820	697530	899260	908610	963710	1073700	976820	211500	192250	214490	235220	--	--
190	D-Xylonic acid	Organic acids	Organic acids	165.05	166.038	C5H10O6	[M-H]-	526-91-0	A	4658400	5222300	5598400	6386400	6239700	6969400	4941700	4160700	4435600	6313400	6418200	6125400	5854300	3748500	4521400	1890000	1393800	1007800	710630	1207000	550420	4379300	4614800	4254100	4475700	--	--
191	Pipecolinic acid	Organic acids	Organic acids	128.07	129.07	C6H11NO2	[M-H]-	535-75-1	B	169420	115260	109230	332000	306400	404520	359090	277390	365280	840160	896020	720830	638710	402980	526430	359340	239450	196460	59776	21922	13604	387690	310870	336450	358930	--	--
192	Gallate catechin gallate	Flavonoids	Flavanols	457.08	458.068	C22H18O11	[M-H]-	4233-96-9	A	14626000	14309000	14138000	12796000	15025000	12895000	8654700	9704300	6366800	1617000	1585400	1268900	939290	520230	1112900	35438	94580	120110	43239	14495	9	9628000	8763300	8290900	9957200	--	--
193	Theophylline	Alkaloids	Alkaloids	179	180.056	C7H8N4O2	[M-H]-	58-55-9	A	67625	63627	64141	84407	100180	91511	109080	98230	100810	401110	323390	314000	472560	364590	409350	896820	1056100	1227400	1372600	1578900	1202900	391550	406810	433720	399510	C07130	ko00232,ko01100,ko01110
194	(-)-Catechin gallate	Flavonoids	Flavanols	441.3	442.073	C22H18O10	[M-H]-	130405-40-2	A	5086400	5292400	5229500	5007800	5100900	4273300	4131800	4004600	3019000	839640	884540	965140	608340	432220	528260	24572	97505	108650	87687	23455	21223	3787500	4314200	3915900	4315100	--	--
195	Pentadecanoic Acid	Lipids	Free fatty acids	241.22	242.205	C15H30O2	[M-H]-	1002-84-2	A	105190	91870	94658	116450	106930	98948	117060	101660	120320	131240	109490	134660	128610	143400	118780	144960	167520	157610	187630	159910	176210	138880	136320	133030	130670	--	--
196	Palmitoleic Acid	Lipids	Free fatty acids	253.22	254.205	C16H30O2	[M-H]-	373-49-9	A	12099	12219	15724	47443	43523	24288	77132	67759	86493	104740	93166	86596	73535	52781	49550	48199	45425	43033	46536	49758	52645	56043	56211	58391	61231	C08362	ko00061
197	γ-Linolenic Acid	Lipids	Free fatty acids	277.22	278.205	C18H30O2	[M-H]-	506-26-3	A	19435000	20259000	20368000	34942000	36868000	34250000	48312000	46432000	49729000	63271000	63320000	60839000	59157000	47658000	50852000	41861000	41371000	41039000	42112000	44366000	45483000	45845000	45478000	44644000	46501000	--	--
198	α-Linolenic Acid	Lipids	Free fatty acids	277.1	278.205	C18H30O2	[M-H]-	463-40-1	A	29348	26557	27130	47445	49999	52390	67419	69047	69611	101780	97936	92236	92029	68830	72899	58086	55087	59333	56478	68008	67103	66994	65640	66630	61864	C06427	ko00592,ko01040,ko01100,ko01110
199	Fumaric acid	Organic acids	Organic acids	115	116.006	C4H4O4	[M-H]-	110-17-8	B	357200	614480	663280	418260	254480	337840	261150	238320	252720	698940	428320	744510	429310	384250	448830	156380	134590	100630	150820	145860	9	366150	299250	306180	241540	C00122	ko00020,ko00190,ko00220,ko00250,ko00350,ko00360,ko00620,ko00650,ko00760,ko01100,ko01110,ko01200
200	Cis-10-Heptadecenoic Acid	Lipids	Free fatty acids	267.23	268.219	C17H32O2	[M-H]-	29743-97-3	A	1563400	1447500	1603900	6082100	5990800	5775000	11578000	10332000	11952000	15261000	14275000	15501000	14457000	11732000	10164000	9387700	10016000	9921400	11565000	12060000	13737000	10327000	10487000	10030000	10306000	--	--
201	Elaidic Acid	Lipids	Free fatty acids	281.25	282.234	C18H34O2	[M-H]-	112-79-8	A	24075000	22179000	22490000	58649000	59633000	53272000	67176000	68834000	67578000	73955000	72136000	68921000	74429000	71870000	65544000	66338000	68269000	69421000	70513000	73532000	69010000	69407000	73942000	67799000	67781000	--	--
202	Citraconic acid	Organic acids	Organic acids	129	130.021	C5H6O4	[M-H]-	498-23-7	B	166510	97134	111620	1304500	2586600	1317100	4963600	4183400	9255400	23554000	15707000	23940000	16845000	3231500	12594000	2378400	1184500	991390	384760	307940	217230	6065500	5836400	5938200	7169400	C02226	ko00290,ko00660,ko01100,ko01210
203	D-Arabitol	Others	Saccharides and Alcohols	151.15	152.058	C5H12O5	[M-H]-	488-82-4	A	271420	269550	205930	1277900	1496800	679130	4925000	5189300	3436000	4098000	3692700	3545800	7114300	9624800	10490000	3088400	2080800	2959700	3122500	4489500	6085600	3071400	2916100	2972200	3028900	C01904	ko00040,ko01100
204	3-Aminosalicylic acid	Phenolic acids	Phenolic acids	152.04	153.036	C7H7NO3	[M-H]-	570-23-0	B	56692	58951	36607	51099	93900	91823	120400	156730	145480	226660	299680	285380	374940	548780	353960	622640	666140	738670	834080	960880	928290	284370	277380	281380	365370	--	--
205	Vanillin	Phenolic acids	Phenolic acids	151.05	152.041	C8H8O3	[M-H]-	121-33-5	B	460670	435620	401020	44095	35667	50429	38581	19657	40149	85457	86815	98658	80873	29397	58494	54782	40679	40037	78215	83089	40309	101350	120650	103370	101780	C00755	ko00999,ko01100,ko01110
206	3-(4-Hydroxyphenyl)-propionic acid	Phenolic acids	Phenolic acids	165.06	166.055	C9H10O3	[M-H]-	501-97-3	B	63472	51587	33539	83889	108600	115030	170480	100890	233920	773800	713940	778410	560770	266120	399930	129490	62020	65628	26749	21050	23361	196460	115300	156240	110380	C01744	--
207	Methylmalonic acid	Organic acids	Organic acids	117.02	118.021	C4H6O4	[M-H]-	516-05-2	B	35535000	31481000	33272000	23144000	30676000	33580000	9522300	7141000	9108500	21218000	24264000	18239000	17846000	5657100	12780000	4446500	3171100	2863500	1114900	661770	9	14788000	18091000	16503000	16394000	C02170	ko00240,ko00280,ko00640,ko01100
208	2-Methylsuccinic acid	Organic acids	Organic acids	131.04	132.035	C5H8O4	[M-H]-	498-21-5	A	8951900	6635100	6625400	17386000	21895000	15498000	51375000	41020000	67204000	97968000	85051000	83586000	94449000	87404000	105930000	61624000	47474000	40497000	13392000	12000000	11382000	59296000	57240000	59991000	55000000	--	--
209	Dodecanedioic aicd	Organic acids	Organic acids	229.15	230.136	C12H22O4	[M-H]-	693-23-2	A	1130.3	1143	1138.9	3111	2925.2	2833.5	4826.9	3095.3	7465.4	7034.9	6603.1	6842.6	5718	1151.3	4057.2	1705.4	1184.8	1214.1	9	1674	9	3541.3	3048.9	3145	3342.8	C02678	--
210	Benzoylformic acid	Organic acids	Organic acids	149.03	150.026	C8H6O3	[M-H]-	611-73-4	B	165810	113110	95083	96074	82881	80373	54419	43521	56531	45567	48867	41926	25730	18739	26495	9	9	9	9	9	9	60672	61779	54666	58100	C02137	ko00360,ko01100
211	N-Acetyl-L-tyrosine	Amino acids and derivatives	Amino acids and derivatives	224.1	223.074	C11H13NO4	[M+H]+	537-55-3	B	68976	53369	52690	85692	79194	80735	140250	102680	126810	932690	747730	534340	951650	1975700	1516800	1674300	1023900	854350	398990	346010	245970	551410	553050	535890	529880	--	--
212	4-Guanidinobutyric acid	Organic acids	Organic acids	146.09	145.076	C5H11N3O2	[M+H]+	463-00-3	B	304420	203050	210780	487030	440030	517910	619560	630570	707990	909000	798500	821070	842240	538050	739110	1058700	1005500	1050100	597700	506060	467700	687880	667840	683490	650220	C01035	ko00330,ko01100
213	5-Methylcytosine	Nucleotides and derivatives	Nucleotides and derivatives	126.1	125.052	C5H7N3O	[M+H]+	554-01-8	A	9	9	9	45141	79850	44496	148590	64195	220690	949280	398450	548550	820870	1729400	1273000	1186600	939150	838720	564750	1195100	948160	509310	452960	640220	445720	C02376	ko00240,ko01100
214	α-Hydroxyisobutyric acid	Organic acids	Organic acids	103.05	104.041	C4H8O3	[M-H]-	594-61-6	B	9	9	9	9	9	9	20378	21776	14668	16874	13956	15816	19507	28504	37140	49031	59015	40406	33832	9	55351	14266	18465	21523	17157	--	--
215	3-Hydroxybutyrate	Organic acids	Organic acids	103.05	104.041	C4H8O3	[M-H]-	300-85-6	B	989510	921240	1007800	3039100	2673800	3650700	1736100	1522000	2005500	3444200	4494200	3759100	2475000	1552300	1573900	389390	201210	186080	279490	387640	168450	1942800	1881200	1682300	1615200	--	--
216	Guanosine 3',5'-cyclic monophosphate	Nucleotides and derivatives	Nucleotides and derivatives	344.2	345.033	C10H12N5O7P	[M-H]-	7665-99-8	A	12898000	16932000	15382000	18144000	25709000	34570000	19746000	15713000	20720000	18793000	20057000	19299000	10817000	3032200	6197700	704780	933640	816380	335870	239490	225270	12833000	14893000	12471000	13744000	C00942	ko00230,ko01100
217	4-Hydroxybenzaldehyde	Phenolic acids	Phenolic acids	121.04	122.032	C7H6O2	[M-H]-	123-08-0	B	1294400	1718900	1285900	121590	147120	110950	100000	84386	87903	231190	188540	231410	178100	99610	161220	118130	101960	106400	90349	67509	54881	332990	316060	298940	314410	C00633	ko01100
218	Asp-phe	Amino acids and derivatives	Amino acids and derivatives	281.3	280.092	C13H16N2O5	[M+H]+	13433-09-5	B	233260	167790	125780	155290	218130	147220	722930	440280	449770	1243500	1023800	874350	1021300	657570	1007500	687690	692970	686920	250580	330690	338520	594010	591550	557360	574340	--	--
219	Phe-Phe	Amino acids and derivatives	Amino acids and derivatives	313.4	312.132	C18H20N2O3	[M+H]+	2577-40-4	A	26478	26852	29694	15622	46539	26441	102520	64841	106290	138310	129580	104620	87566	48832	73199	6276.9	18648	22945	9	9	9	56371	56315	60746	56359	--	--
220	2,3-Dihydroxybenzoic Acid	Organic acids	Organic acids	153.2	154.021	C7H6O4	[M-H]-	303-38-8	B	1296300	692030	1015000	1355900	1952700	3225200	1663900	1376100	2922500	6445700	6112900	5734300	4683700	2228700	3739200	3266700	2238900	2328200	850660	172140	113270	2603500	2838500	2849100	2703200	C00196	ko01110
221	1,7-Dimethylxanthine	Nucleotides and derivatives	Nucleotides and derivatives	181.1	180.056	C7H8N4O2	[M+H]+	611-59-6	B	518900	501840	523330	1142400	1396400	1202900	2420300	2299700	2506600	6322500	5924000	5688800	9907400	7189100	9889000	15166000	19136000	22339000	22460000	23143000	19310000	7916400	7225100	7339100	7848100	C13747	ko00232,ko01100,ko01110
222	Xanthosine	Nucleotides and derivatives	Nucleotides and derivatives	283	284.063	C10H12N4O6	[M-H]-	146-80-5	A	4569400	3846900	4168000	2931600	2939300	2799000	3203800	3579400	3461900	3344900	2966800	3237900	4101300	6519200	4855900	5629200	6472800	5593000	4494800	7599900	5247800	3886900	3401800	3674700	3732500	C01762	ko00230,ko00232,ko01100,ko01110,ko02010
223	8-Hydroxyguanosine	Nucleotides and derivatives	Nucleotides and derivatives	298.1	299.072	C10H13N5O6	[M-H]-	3868-31-3	B	4521.1	5640.1	9	18852	18159	21281	85179	143660	155120	500790	561530	578340	756710	928370	729900	976800	1044400	874170	911720	1073800	1255500	277560	195630	283100	241370	--	--
224	N-Glycyl-L-leucine	Amino acids and derivatives	Amino acids and derivatives	189.1	188.103	C8H16N2O3	[M+H]+	869-19-2	B	118560	165050	123960	183950	334570	165090	1460100	959530	1120600	1516200	1689900	1187300	762080	265280	566640	98856	170280	147140	69712	38425	41985	499970	596770	545700	501960	C02155	--
225	Dihydromyricetin(Ampelopsin)	Flavonoids	Dihydroflavonol	319.05	320.041	C15H12O8	[M-H]-	27200-12-0	A	583000	936270	1023200	516180	566690	562760	395020	357540	411800	247900	330920	343340	444370	284650	388510	194880	306910	503710	520270	596260	386410	416370	399690	437170	351770	C02906	ko00941,ko01110
226	4-Hydroxybenzoic acid	Phenolic acids	Phenolic acids	137.03	138.026	C7H6O3	[M-H]-	99-96-7	B	868370	759880	649590	1184900	1398800	1520500	2634800	1710900	5660800	21760000	19076000	21284000	19021000	9098700	13201000	4830900	3344900	2673400	911710	575900	458430	6064400	6593600	6011900	6269400	C00156	ko00130,ko00790,ko01100,ko01110
227	Undecylic Acid	Lipids	Free fatty acids	185.16	186.147	C11H22O2	[M-H]-	112-37-8	B	433450	408610	347600	501560	504970	588460	674850	808070	976150	732020	615380	699030	611870	444710	621540	451990	316750	403770	385890	380060	428270	539830	490710	483360	474850	--	--
228	N-Acetylneuraminic acid	Amino acids and derivatives	Amino acids and derivatives	308.1	309.089	C11H19NO9	[M-H]-	131-48-6	B	9	9	5266.4	17289	11350	13088	44021	33182	32551	20819	20294	19613	25298	19296	16508	16018	24242	18474	22283	11563	9	20764	25760	22195	24992	--	--
229	5-Oxoproline	Amino acids and derivatives	Amino acids and derivatives	128	129.036	C5H7NO3	[M-H]-	149-87-1	A	42596	38091	42683	102790	103800	166450	93412	70685	98776	254470	315200	213270	160960	63159	95053	113200	66357	72174	37540	14160	6290.1	109180	104930	86825	87908	C01879	ko00480,ko01100
230	3-Methyl-2-Oxobutanoic acid	Organic acids	Organic acids	115	116.041	C5H8O3	[M-H]-	759-05-7	B	84365	56937	71248	183220	191740	176870	222380	189150	320880	243730	134440	263150	294380	32081	184210	156200	114810	82506	62250	65264	92899	160850	144060	149910	156380	C00141	ko00280,ko00290,ko00770,ko00966,ko01100,ko01110,ko01210,ko01230
231	Procyanidin B1	Tannins	Proanthocyanidins	577.14	578.142	C30H26O12	[M-H]-	20315-25-7	B	3849500	3758700	3400700	3405900	3881900	3673700	2376300	2581900	2278600	1744200	2053100	1833700	1514300	1059600	1167600	1121600	1013600	1277400	919060	814260	1183600	2258000	2211200	2127500	2130800	--	--
232	1-Methyladenine	Nucleotides and derivatives	Nucleotides and derivatives	150	149.063	C6H7N5	[M+H]+	5142-22-3	B	71157	67566	72769	89456	123630	100910	231820	198650	230310	241880	319030	302010	362730	483840	453630	401940	484030	505790	538910	466240	412170	255130	260800	255010	301760	C02216	--
233	Sodium Valproate	Organic acids	Organic acids	143.11	166.086	C8H15NaO2	[M-Na]-	1069-66-5	B	2807600	2237500	2177600	1489900	1953300	2023500	1372800	1377100	1457100	1894100	1510400	1750700	2248100	1600400	1705000	2048000	1983400	1674300	1714900	1961200	1737400	759240	808390	816710	846920	--	--
234	Spiraeoside	Flavonoids	Flavonols	463	464.076	C21H20O12	[M-H]-	20229-56-5	A	12497000	10391000	10284000	10379000	12588000	14398000	15325000	15599000	18213000	20017000	24884000	18808000	16996000	6896600	8822800	8158000	6173400	6993800	2090100	4168300	2244800	10659000	14094000	11577000	12721000	--	--
235	D-Glucose 6-phosphate	Others	Saccharides and Alcohols	259	260.016	C6H13O9P	[M-H]-	56-73-5	B	2306700	2654100	2536800	553480	624430	528300	398260	418550	486250	533520	507840	605500	661060	799430	708530	377200	366020	341840	297610	527810	292740	700730	747750	675520	746260	C00092	ko00500,ko00562,ko00998,ko01100
236	3'-Aenylic acid	Nucleotides and derivatives	Nucleotides and derivatives	346.1	347.047	C10H14N5O7P	[M-H]-	84-21-9	B	371150	450610	553420	665110	568970	483910	317940	401720	349570	59486	60681	44128	34179	115300	188160	71264	137680	128990	50446	31528	46206	262170	249950	252940	264410	C01367	ko00230,ko01100
237	Cyclic AMP	Nucleotides and derivatives	Nucleotides and derivatives	328.1	329.038	C10H12N5O6P	[M-H]-	60-92-4	A	4981500	6227400	7026300	2468500	2588600	2572000	1168600	1369600	1109400	1550900	1467900	933990	575590	495800	746780	117120	190670	109860	43151	14658	9	2602900	2223800	2569400	2090200	C00575	ko00230,ko01100
238	D-Serine	Amino acids and derivatives	Amino acids and derivatives	104.03	105.036	C3H7NO3	[M-H]-	312-84-5	B	36580	32916	30708	18911	18953	22025	13892	9889.4	10504	12517	10438	11580	14880	6172.9	8844	9	9	9	2260.9	9	9	17875	17196	19482	14646	--	--
239	Coniferin	Phenolic acids	Phenolic acids	341	342.113	C16H22O8	[M-H]-	531-29-3	B	553080	524880	559410	458470	451760	403410	209490	191200	205370	235650	244540	229890	194620	178920	176540	135110	121730	117430	44142	54811	59318	207380	239130	247130	246220	C00761	ko00940
240	Trifolin	Flavonoids	Flavonols	447	448.082	C21H20O11	[M-H]-	23627-87-4	A	10132000	8017900	9072700	8104000	8200100	7373200	5865300	6161700	5253400	4867800	5382300	4345000	4165900	1486600	2417300	2017200	1560200	1863600	645580	931950	554260	4878200	4819400	5374800	4712500	C12626	ko00944
241	Pinobanksin	Flavonoids	Dihydroflavonol	271	272.058	C15H12O5	[M-H]-	548-82-3	A	2097100	2180200	2518200	3124900	3019600	3122100	2971700	2846100	3031800	3693200	3821100	3530800	2837800	1825000	2210800	1594900	1323200	1313200	885000	1046500	743730	2319100	2341200	2251300	2336800	C09826	ko00941
242	Tricetin	Flavonoids	Flavonoid	301	302.033	C15H10O7	[M-H]-	520-31-0	A	1992700	1890500	2028900	1725100	1813800	1638500	1182600	1258300	1248700	1153400	1061200	1199600	747100	638630	747980	454290	314740	289530	168500	215030	155540	906770	850890	922280	898420	C10192	ko00941
243	p-Coumaryl alcohol	Phenolic acids	Phenolic acids	149	150.061	C9H10O2	[M-H]-	3690-05-9	B	11936	10943	9	9	9	9	9	9	9	176850	125080	81068	102120	89844	168900	9	9	9	9	9	9	38721	36303	39176	39494	C02646	ko00940,ko01100,ko01110
244	L-2-chlorophenylalanine	Amino acids and derivatives	Amino acids and derivatives	200.05	199.032	C9H10ClNO2	[M+H]+	103616-89-3	B	9	9	9	128120	134920	125380	230290	221700	245090	317500	271700	199650	284650	217660	186570	150580	209380	185750	229260	241340	305380	222160	226810	213980	230450	--	--
245	2-Methylglutaric acid	Organic acids	Organic acids	145.06	146.049	C6H10O4	[M-H]-	617-62-9	B	480010	434120	470610	378300	429320	416130	365690	348460	353950	472510	440860	420640	501430	433870	543490	2383500	3286400	2715500	2751500	2845100	2558700	918850	941120	973460	958250	--	--
246	Docosapentaenoic acid	Lipids	Free fatty acids	329.25	330.234	C22H34O2	[M-H]-	24880-45-3	B	594600	464250	332030	902000	997620	1208400	1119300	1108700	1595200	1625100	1545600	1780500	1557800	844410	1391800	803520	755400	657430	859430	1048200	919230	1010300	1124400	1021900	1040200	--	--
247	15s-Hydroperoxyeicosatetraenoic Acid[15(S)-HpETE]	Lipids	Free fatty acids	337.24	336.208	C20H32O4	[M+H]+	70981-96-3	B	17733	14529	12817	17730	14910	16070	16163	32854	19952	15734	23244	14393	14623	16123	15797	15730	15529	15054	16119	15708	14668	14805	15285	14597	17838	--	--
248	1,3,7-Trimethyluric acid	Organic acids	Organic acids	211	210.065	C8H10N4O3	[M+H]+	5415-44-1	B	12628	12115	10213	8279.2	8601.1	12993	12292	15751	15334	33125	25649	27194	40075	32615	33038	84778	95595	76099	119270	134730	98803	29145	25301	24456	28940	--	--
249	15-OxoETE	Lipids	Free fatty acids	317.21	318.199	C20H30O3	[M-H]-	81416-72-0	B	31984	43303	50055	42478	36384	42482	39966	38982	38578	39153	46519	42978	35817	48321	52051	36404	29950	25133	20658	24523	29006	39543	32814	35147	31469	--	--
250	5(S)-HETE	Lipids	Free fatty acids	319.23	320.214	C20H32O3	[M-H]-	70608-72-9	B	46712	48195	46981	99633	93904	112680	137940	148610	130820	68685	91179	65314	125900	101690	168200	48060	59440	80513	38765	56031	46185	74491	73219	67834	68137	--	--
251	12-OxoETE	Lipids	Free fatty acids	317.21	318.199	C20H30O3	[M-H]-	108437-64-5	B	1816100	1084400	885110	752640	848450	842130	480670	583560	441480	116340	160700	93166	97740	84921	101630	41181	54679	61043	19275	26934	26124	399010	427780	436580	440140	--	--
252	5(S),6(R)-Lipoxin A4	Lipids	Free fatty acids	351.22	352.202	C20H32O5	[M-H]-	89663-86-5	B	82397	111870	88625	131300	125930	132360	162340	145760	142890	189690	200540	195560	225370	227660	185650	270910	355350	557900	269450	266770	229060	388810	396030	414870	407210	--	--
253	5-Hydroxyhexanoic acid	Organic acids	Organic acids	131.08	132.07	C6H12O3	[M-H]-	185956-02-9	B	20590	19231	20471	24756	22052	24609	19551	22615	11969	25266	21401	23776	27162	33897	33303	89696	139810	120870	84259	139810	111110	38494	38934	36700	51966	--	--
254	β-Pseudouridine	Nucleotides and derivatives	Nucleotides and derivatives	243	244.058	C9H12N2O6	[M-H]-	1445-07-4	B	93992	66241	46125	320280	432770	269010	689610	720940	989770	1693100	1798900	1664800	2057600	2430200	1340300	1930700	1528900	1248000	749990	687680	834060	801990	850290	928680	1056900	C02067	ko00240,ko01100
255	Fraxetin	Lignans and Coumarins	Coumarins	209.2	208.029	C10H8O5	[M+H]+	574-84-5	B	229100	301950	344230	320870	297710	270780	361970	357770	323430	382530	378930	381980	377690	372630	378030	398480	416330	371250	326800	435740	379440	305230	308990	278650	325290	C09265	--
256	Esculin(6,7-DihydroxyCoumarin-6-glucoside)	Lignans and Coumarins	Coumarins	339.1	340.065	C15H16O9	[M-H]-	531-75-9	B	1858100	1603700	1995900	949350	1410900	1280900	367920	347930	319880	83933	86877	74066	69388	9	29644	9	9	9	9	9	9	470350	489790	431080	391810	C09264	--
257	9-(β-D-Arabinofuranosyl)hypoxanthine	Nucleotides and derivatives	Nucleotides and derivatives	267.08	268.068	C10H12N4O5	[M-H]-	7013-16-3	B	117030	197620	136630	139860	95703	168190	71522	72186	55121	36623	9	9	104560	308350	215810	293390	512150	489050	701870	352330	355200	171390	235030	180440	143240	--	--
258	Kaempferol	Flavonoids	Flavonols	285.05	286.038	C15H10O6	[M-H]-	520-18-3	A	425940	389410	319740	627520	740910	556040	483290	468640	385690	242740	397440	230400	103520	43138	64130	135260	126290	183740	78393	82266	55129	277200	280500	287380	264530	C05903	ko00941,ko00944,ko01100,ko01110
259	Apigenin 6,8-C-diglucoside	Flavonoids	Flavonoid	595.2	594.132	C27H30O15	[M+H]+	23666-13-9	A	5041100	5468300	6594300	6916600	5806000	6046400	5707200	6226400	4249800	5483600	5303300	4624900	5444400	5888100	6117200	6558900	5799700	4937800	4127800	5978000	5423000	5987300	5768500	4761200	4951400	--	--
260	Galactinol	Others	Saccharides and Alcohols	341.1	342.096	C12H22O11	[M-H]-	3687-64-7	B	7133800	5385700	4545000	3976000	3210900	3484000	1013400	1152500	1024000	814760	651740	1225600	584410	609720	575540	215280	316970	365330	971230	738880	1021800	3804600	2989700	3487500	3314500	--	--
261	Glucose-1-phosphate	Others	Saccharides and Alcohols	259	260.016	C6H13O9P	[M-H]-	59-56-3	B	2128400	2534100	2546100	575970	608220	503680	423180	422450	450830	587110	519240	586760	698310	814170	793380	390860	360790	386580	342240	503860	328040	735060	728440	702570	752620	--	--
262	Betanin	Alkaloids	Alkaloids	551.16	550.119	C24H26N2O13	[M+H]+	7659-95-2	B	15550000	15787000	18182000	8395100	7358000	8706200	3626600	4157900	3244800	858210	764240	866560	344950	508840	438640	82216	118430	110630	59563	78063	71102	4572300	3699000	4434000	3987400	--	--
263	Naringenin chalcone(4,2',4',6'-Tetrahydroxychalcone)	Flavonoids	Chalcones	271.07	272.058	C15H12O5	[M-H]-	73692-50-9	A	2239500	2371000	2680800	3490100	3208000	3651200	3247700	3093300	3652900	4211500	4357400	4076100	3120100	1910400	2583300	1744300	1440200	1467700	1008700	1162900	861360	2554200	2581000	2539700	2531200	C06561	ko00941,ko01100,ko01110
264	Oxaloacetic acid	Organic acids	Organic acids	131	132.001	C4H4O5	[M-H]-	328-42-7	B	24698	30290	37643	9	6268.5	4047.5	11299	4304.8	4032.6	10261	10045	8638.3	22128	16288	63050	45661	29208	38271	39262	84120	79679	40602	27515	37311	36827	--	--
265	D-Galacturonic acid(Gal A)	Organic acids	Organic acids	193.1	194.033	C6H10O7	[M-H]-	91510-62-2	B	91507	87829	58639	163370	236110	142450	689720	470910	831990	4048800	3502800	4660700	3130800	1466200	2570700	583310	669900	564000	270340	438820	349840	1211600	1056700	1177800	1093500	C00333	ko00040,ko00053,ko00520,ko01100,ko02010
266	Methyl p-coumarate	Phenolic acids	Phenolic acids	179.1	178.055	C10H10O3	[M+H]+	3943-97-3	A	381030	337080	435240	456860	357930	286570	636900	869010	755850	1169600	1084700	935330	545550	88858	344270	65284	50650	93923	71538	55817	83169	414760	404170	380110	409960	--	--
267	Trans-4-Hydroxycinnamic Acid Methyl Ester	Phenolic acids	Phenolic acids	177	178.055	C10H10O3	[M-H]-	19367-38-5	A	440870	418280	430770	528890	393560	299180	738220	1080500	923430	1407200	1392700	1175100	681300	99256	390690	54952	45944	104910	64557	64311	87186	514580	523170	529190	553430	--	--
268	Methyl ferulate	Phenolic acids	Phenolic acids	209.1	208.064	C11H12O4	[M+H]+	2309-07-1	B	77142	97202	88721	39204	26218	25698	28426	35468	48431	78477	61127	71454	65496	51013	70126	9	9	17536	9	9	9	36568	42015	41690	41061	--	--
269	Tiliroside	Flavonoids	Flavonols	593.14	594.114	C30H26O13	[M-H]-	20316-62-5	A	4891800	5725600	4261100	5044700	5030900	5263200	5493300	5074800	4741800	3287300	4428900	3880500	2819900	1441600	1553800	1644800	1375200	1912100	1162800	1512100	1461800	2833100	3360000	2927200	3246800	C17140	--
270	Isoschaftoside	Flavonoids	Flavonoid carbonoside	565.2	564.123	C26H28O14	[M+H]+	52012-29-0	A	11222000	11105000	13911000	11704000	10864000	11230000	10517000	10083000	9086500	8205500	9367400	8220100	9235000	11747000	13336000	11759000	11885000	10020000	9009200	10692000	10666000	8782600	10825000	10553000	10498000	--	--
271	Theaflavin	Tannins	Tannin	565.13	564.105	C29H24O12	[M+H]+	4670-05-7	B	3591600	5329800	3949500	2792600	2753000	2672500	1196400	1258400	1000500	269170	348090	343540	175290	174400	135490	42151	27269	51108	31483	38055	28677	1167400	1049200	1064000	1036400	--	--
272	Theaflavin-3-gallate	Tannins	Tannin	717.14	716.112	C36H28O16	[M+H]+	30462-34-1	B	1451000	1768700	1523700	642710	647420	680720	150650	192240	111540	6129.8	5656.7	8140.5	9	9	9	9	9	9	9	9	9	312150	295290	308360	329310	--	--
273	Theaflavin-3'-Gallate	Tannins	Tannin	717.14	716.112	C36H28O16	[M+H]+	28543-07-9	B	1738800	2115800	1940100	863180	785540	772400	199880	232750	135690	12928	9	13092	9	9	9	9	9	9	9	9	9	405990	393890	386460	379930	--	--
274	Theaflavin 3,3'-Digallate	Tannins	Tannin	867.16	868.118	C43H32O20	[M-H]-	30462-35-2	A	1716500	1921900	1691900	475750	445100	397910	79958	88240	54977	3379.7	9	9	9	9	9	9	9	9	9	9	9	242940	246870	298830	241540	--	--
275	Herbacetin	Flavonoids	Flavonols	301.04	302.033	C15H10O7	[M-H]-	527-95-7	A	16913	17076	14140	22567	39787	24767	24258	22646	26966	21166	26319	22172	4595	6487.1	5181.2	10325	11262	14774	5010.8	7122.2	9	18812	16200	17352	15793	--	--
276	Quercetin-7-O-Glucoside	Flavonoids	Flavonols	463.09	464.095	C21H20O12	[M-H]-	491-50-9	A	11971000	11587000	13187000	12068000	13352000	13116000	15695000	15304000	16939000	24210000	26005000	19806000	16045000	7857300	12755000	7749500	6187700	6902000	2253700	4444900	2350900	12194000	12822000	11425000	12843000	--	--
277	Melibiose	Others	Saccharides and Alcohols	341.12	342.096	C12H22O11	[M-H]-	585-99-9	B	1080300	678250	906640	601150	458790	571160	135270	145790	109880	58800	52179	90823	55062	36210	49215	29098	32104	28397	51962	39898	51950	381860	427020	447450	425830	C05402	ko00052,ko01100,ko02010
278	4-Aminobenzoic acid	Phenolic acids	Phenolic acids	138.05	137.042	C7H7NO2	[M+H]+	150-13-0	A	227230	213590	292720	85806	94444	68864	23607	31187	23039	9	9	9	9	9	9	9	9	9	9	9	9	50692	50400	50788	51248	--	--
279	D-Pantothenic Acid	Others	Vitamin	220.2	219.097	C9H17NO5	[M+H]+	79-83-4	A	6768800	6132500	5875500	5256700	5395400	5711500	6679300	7323900	6203300	5096000	5146700	5454500	6045900	8958800	7941600	1087500	642020	1099000	957980	2024800	1734200	5273500	4525500	4459900	4762800	C00864	ko00410,ko00770,ko01100,ko01110
280	DL-2-Aminoadipic acid	Alkaloids	Alkaloids	162.07	161.059	C6H11NO4	[M+H]+	542-32-5	B	443160	741990	559370	167260	148670	271730	183110	187400	133940	63923	114160	124750	128000	194750	169830	206890	190540	230030	369610	495110	309920	107410	229100	146240	131560	--	--
281	Trans-ferulic acid	Phenolic acids	Phenolic acids	193.06	194.049	C10H10O4	[M-H]-	537-98-4	A	932540	668350	644640	1125600	954630	925910	907570	712080	1386300	749950	748910	1059200	478450	259290	416050	79302	90499	71240	63464	73865	65159	662670	600240	625140	609830	--	--
282	Pyrocatechol	Phenolic acids	Phenolic acids	109.04	110.032	C6H6O2	[M-H]-	120-80-9	B	43308	49201	42723	70437	57947	82693	9	9	22124	156960	244710	169500	109050	18367	62594	15932	20024	9	9	9	9	67282	63165	59801	55197	C00090	ko01100
283	Nicotianamine	Amino acids and derivatives	Amino acids and derivatives	304.15	303.125	C12H21N3O6	[M+H]+	34441-14-0	B	60794	48904	47552	37594	36996	32588	27609	23074	37098	17258	17677	16021	16717	27150	23615	19635	22257	19964	4973.2	6770.4	6493.7	37312	30661	31309	38867	--	--
284	(-)-Epicatechin gallate	Flavonoids	Flavanols	441.3	442.073	C22H18O10	[M-H]-	1257-08-5	A	6132000	5848900	5442500	5399400	6166800	5061100	4201200	4530700	3133600	828640	902730	775100	621770	408640	585370	18746	118270	113480	86320	32250	9	3608700	4250500	4205700	4365400	--	--
285	L-theanine	Amino acids and derivatives	Amino acids and derivatives	175	174.089	C7H14N2O3	[M+H]+	3081-61-6	A	28819000	36290000	32480000	26852000	28111000	31092000	27597000	28957000	25984000	18058000	21794000	18141000	13946000	11568000	13724000	1096700	434970	457540	197890	110080	175400	25666000	28195000	29884000	27982000	C01047	--
286	(-)-Epiafzelechin	Flavonoids	Flavanols	275.1	274.073	C15H14O5	[M+H]+	24808-04-6	A	1453700	1422800	1664600	2026500	2129600	1652400	2230000	2183700	2164000	1348700	1529200	1543100	1123900	1367800	1312100	585900	500770	409750	205050	168340	233380	1282600	1317700	1379300	1434800	C12128	ko00941,ko01110
287	Isovitexin	Flavonoids	Flavonoid carbonoside	431.11	432.088	C21H20O10	[M-H]-	29702-25-8	A	1153000	934890	1762800	2168100	1629200	2112200	2406600	2430500	2809300	4743700	4985000	4215200	6106000	6985400	7440700	9551500	9778400	8563200	9603200	10984000	9122600	4107800	4281700	3815000	4140600	C01714	ko00944
288	Stearic Acid	Lipids	Free fatty acids	283.26	284.248	C18H36O2	[M-H]-	57-11-4	A	29902000	24205000	25402000	34494000	34116000	30928000	49948000	48203000	48755000	58766000	62074000	59896000	66616000	66499000	53037000	67744000	65048000	64103000	83362000	81580000	77715000	58850000	58284000	55954000	58481000	--	--
289	D-(-)-Arabinose	Others	Saccharides and Alcohols	149.05	150.044	C5H10O5	[M-H]-	10323-20-3	B	245810	261530	279810	284770	352290	335060	321080	280610	398060	895360	804330	1028900	624120	266100	448840	98131	70141	116410	90184	139900	126330	356320	344150	388200	370830	--	--
290	Salicin	Phenolic acids	Phenolic acids	285.1	286.09	C13H18O7	[M-H]-	138-52-3	B	437010	490060	401440	349550	372760	306380	370820	347890	419240	72834	131760	72298	48720	60112	72886	9	9	9	9	9	9	228460	236150	217730	216130	C01451	ko00010
291	Catalpol	Others	Others	361.12	362.102	C15H22O10	[M-H]-	2415-24-9	B	343100	313100	394130	169460	144890	139550	88638	88407	64854	17912	15499	7130.5	8175.4	9	6107.1	9	9	9	9	9	9	64543	58261	75269	75965	--	--
292	α-Aminocaproic acid	Amino acids and derivatives	Amino acids and derivatives	132.1	131.085	C6H13NO2	[M+H]+	327-57-1	A	16778000	12584000	10414000	6766800	7931400	8099500	6581000	3736000	4729900	10511000	9411200	7372100	6013200	1178500	4636100	690020	774580	789500	101000	99243	94392	6645600	6746600	6175200	6047200	--	--
293	Panose	Others	Saccharides and Alcohols	503.2	504.14	C18H32O16	[M-H]-	33401-87-5	B	73976	61444	48107	34741	39781	41005	18139	29059	17272	14635	10339	12299	7550	8385.1	14080	9	9	8062.1	7323	9	5626	31130	27108	38653	39790	C00713	--
294	Lumazine	Nucleotides and derivatives	Nucleotides and derivatives	165.04	164.028	C6H4N4O2	[M+H]+	487-21-8	B	18182	15971	9	14677	13852	18278	20752	14017	21517	61349	65666	50828	49253	17606	26994	46004	35842	28033	24096	12434	7056.6	29177	26944	31884	27172	--	--
295	Schaftoside	Flavonoids	Flavonoid carbonoside	565.15	564.123	C26H28O14	[M+H]+	51938-32-0	A	116690	97877	122930	97932	95124	93395	69754	75985	77346	65832	61349	48370	62463	56352	92105	68195	79340	59029	57077	68490	52236	58472	85590	68660	80062	--	--
296	Cryptochlorogenic acid	Phenolic acids	Phenolic acids	353.1	354.079	C16H18O9	[M-H]-	905-99-7	A	75664000	68379000	45956000	47488000	40830000	37801000	25420000	27879000	20196000	6631300	6174800	7522700	3530600	1352400	2247500	771260	471490	605350	188850	187560	159710	25229000	25821000	25294000	28912000	--	--
297	Brevifolin carboxylic acid	Phenolic acids	Phenolic acids	291	292.013	C13H8O8	[M-H]-	18490-95-4	A	3257600	3276700	3308000	4957300	5618000	5353900	8806000	5975000	8493400	10690000	12859000	10554000	12096000	11325000	10930000	9170800	10236000	8735500	8767000	10761000	9330100	8619800	7508100	8410800	8119700	--	--
298	Phosphoenolpyruvic acid	Organic acids	Organic acids	166.97	205.931	C3H4KO6P	[M-K]-	4265-07-0	B	24805	22184	23983	31445	27792	34408	39918	34878	33692	50073	48021	43384	58575	76145	87589	84770	123110	111750	95370	92971	134020	59182	33822	52568	42026	--	--
299	Avicularin	Flavonoids	Flavonols	435.08	434.068	C20H18O11	[M+H]+	572-30-5	A	32029000	31236000	39434000	26428000	30628000	28640000	17750000	18940000	16883000	12234000	11305000	10653000	8523700	4962400	7507200	4446500	4202800	4250100	2060300	2725600	2381000	15445000	13925000	13932000	14141000	--	--
300	Astragalin (Kaempferol 3-O-Glucoside)	Flavonoids	Flavonols	447.1	448.082	C21H20O11	[M-H]-	480-10-4	A	11987000	11850000	13868000	12313000	11878000	11291000	8352200	8926000	7164100	6453400	7101600	5002400	4642300	1879300	3164700	2527800	1969600	2438900	915450	1299200	762500	6058400	6499400	6074000	6144600	--	--
301	Caffeic acid	Phenolic acids	Phenolic acids	179.04	180.035	C9H8O4	[M-H]-	331-39-5	A	548250	437820	376800	3289500	3693500	2689900	12538000	12308000	20606000	18005000	16969000	20430000	8504600	8953300	8871100	1505800	655380	624840	278580	273970	241630	5396400	5558100	5790600	5365700	C01197	ko00940,ko01100,ko01110
302	Cinnamic acid	Phenolic acids	Phenolic acids	147.05	148.046	C9H8O2	[M-H]-	140-10-3	B	90383	82821	94184	45698	45090	49180	13091	10286	15255	26857	19185	26869	26596	9	12693	3902.3	2247.4	1961.3	9	9	9	25859	24755	27621	24396	C00423	ko00130,ko00360,ko00940,ko00999,ko01100,ko01110
303	Caffeine	Alkaloids	Alkaloids	195.08	194.071	C8H10N4O2	[M+H]+	58-08-2	A	26718000	25799000	24942000	26907000	25903000	25050000	25796000	26247000	26655000	26423000	25971000	25605000	26900000	28554000	28292000	29467000	31308000	32540000	31039000	32977000	31692000	27199000	25339000	25845000	26252000	C07481	ko00232,ko01100,ko01110
304	Gallocatechin 3-O-gallate	Flavonoids	Flavanols	457.08	458.068	C22H18O11	[M-H]-	5127-64-0	A	14956000	14646000	12827000	11147000	13712000	13263000	7691700	9121900	7617500	1295100	1688200	1376000	868710	442460	1033500	28042	112950	108480	46922	34847	9	8795900	8424500	9522700	8637200	--	--
305	Tyrosol	Phenolic acids	Phenolic acids	137.07	138.061	C8H10O2	[M-H]-	501-94-0	B	34178	21281	22689	9696.2	16784	13346	10992	9	8549.3	28112	20417	33140	34866	13194	33702	43706	45232	40158	50040	37170	37477	18379	21788	20316	21470	--	--
306	Trehalose 6-phosphate	Others	Saccharides and Alcohols	421.1	422.06	C12H23O14P	[M-H]-	4484-88-2	B	54785	40512	39761	44429	60046	47496	48702	38315	38402	47864	53399	59474	68088	66839	74176	30617	25232	25224	23131	35876	25612	37361	42964	38404	45675	C00689	ko00500,ko01100
307	Docosatetraenoic acid	Lipids	Free fatty acids	331.27	332.248	C22H36O2	[M-H]-	28874-58-0	B	36181	35099	30757	82679	90651	70717	124420	100770	111180	72155	94868	111090	122210	78207	107700	70708	79486	61584	85643	110810	105920	82491	76469	85158	80834	--	--
308	11-Octadecanoic acid(Vaccenic acid)	Lipids	Free fatty acids	281.25	282.234	C18H34O2	[M-H]-	506-17-2	A	6927300	6212500	6589900	17201000	17588000	15618000	21264000	21463000	20842000	21956000	20772000	19501000	23496000	20106000	20035000	20727000	20527000	19459000	20842000	15261000	18941000	21200000	22020000	20378000	21012000	--	--
309	Tamarixetin	Flavonoids	Flavonols	317.07	316.058	C16H12O7	[M+H]+	603-61-2	A	76874	67170	72219	84566	90178	72416	49307	50045	42684	32861	44219	23180	21584	24811	9	31336	31471	28614	19566	24554	9	41285	36293	39785	37616	C10188	--
310	Oxidized Glutathione	Amino acids and derivatives	Amino acids and derivatives	611.15	612.121	C20H32N6O12S2	[M-H]-	121-24-4	B	466470	511870	474730	359250	363930	306150	221270	303070	244260	170050	175570	176850	137030	147660	121310	73554	55907	52260	85703	94089	53751	206000	212630	203350	198100	--	--
311	D-Glucose	Others	Saccharides and Alcohols	179.06	180.053	C6H12O6	[M-H]-	14431-43-7	B	1370200	1535300	1639500	2491500	2930000	2802800	1741700	1457700	2278200	3266400	3033000	4152700	3149800	1024400	1875200	605160	582040	508630	422850	564670	488040	2029600	1962800	1988300	1835800	--	--
312	Methyl 2,4,6-trihydroxybenzoate	Phenolic acids	Phenolic acids	183.03	184.029	C8H8O5	[M-H]-	3147-39-5	B	9	9	2263.4	9	9	9	10895	7550.5	19217	26970	28801	30407	13634	10007	13949	5700.6	5871.7	7987.5	5232.9	5087.1	5445.2	10818	10203	11311	10122	--	--
313	D-Glucurono-6,3-lactone	Others	Others	175.03	176.024	C6H8O6	[M-H]-	32449-92-6	B	301690	401550	9	353640	267690	255010	115930	170130	118300	162420	157210	146180	66861	66435	58125	99107	117870	101280	170950	181800	225330	150780	144390	201350	138770	--	--
314	DL-Alanyl-DL-phenylalanine	Amino acids and derivatives	Amino acids and derivatives	237.12	236.103	C12H16N2O3	[M+H]+	1999-45-7	B	244730	198570	204830	227460	388400	232420	1092700	645410	1071400	2153700	2165100	1709300	1646800	338420	1071000	188450	331320	304900	52991	34660	26666	729100	700310	686150	747530	--	--
315	Quercetin-3-O-α-L-arabinopyranoside(guaijaverin)	Flavonoids	Flavonols	433.08	434.068	C20H18O11	[M-H]-	22255-13-6	B	9481200	8521800	11009000	7504200	8670300	8130700	7170200	8035000	7391500	3146700	3804200	3151100	2277800	1293100	1792000	1070000	1270000	1234200	707820	820010	632390	4048100	4382800	4239300	4498800	--	--
316	Leucylphenylalanine	Amino acids and derivatives	Amino acids and derivatives	279.17	278.147	C15H22N2O3	[M+H]+	56217-82-4	B	391750	306350	293130	301290	519860	343600	1820200	1169800	1739700	2410900	3025700	2407500	1662400	529760	1238100	193340	273260	302720	75787	54584	53810	889130	940140	1042700	883850	--	--
317	Isomaltulose	Others	Saccharides and Alcohols	341.11	342.096	C12H22O11	[M-H]-	13718-94-0	B	1731600	1476400	1202500	1243500	920480	1246400	326800	352000	265410	118310	108700	136650	95794	82246	103300	70494	83142	79737	110490	137410	112800	1099900	823940	789810	1121600	--	--
318	Esculin Hydrate	Lignans and Coumarins	Coumarins	341.09	340.065	C15H16O9	[M+H]+	66778-17-4	B	686950	660440	874800	407010	458630	421360	203040	211710	122760	9	9	9	9	9	9	9	9	9	9	9	9	218290	173130	229140	298030	--	--
319	Turanose	Others	Saccharides and Alcohols	365.11	364.078	C12H21O11Na	[M+H]+	547-25-1	B	85842	83735	78694	31709	16445	34941	9	9	9	9	9	9	9	9	9	9	9	9	9	9	9	24263	44793	24651	34768	--	--
320	Glycylisoleucine	Amino acids and derivatives	Amino acids and derivatives	189.12	188.103	C8H16N2O3	[M+H]+	19461-38-2	B	8532.7	5677.1	8647.9	10793	14785	8348.7	58522	39757	47568	68615	79220	54218	41798	10432	25212	9	7071.8	6020.5	9	9	9	26096	21723	21583	19701	--	--
321	Glycylphenylalanine	Amino acids and derivatives	Amino acids and derivatives	223.11	222.089	C11H14N2O3	[M+H]+	721-66-4	B	475630	436170	357670	301080	552870	284450	1600400	911190	972690	1594400	1737400	1224000	766970	274310	593390	124890	172580	131230	93303	59443	67318	646880	555430	581670	568960	--	--
322	Hydroxy-methoxycinnamate	Phenolic acids	Phenolic acids	193.1	194.049	C10H10O4	[M-H]-	-	B	280500	241190	210900	106240	109120	108060	82966	87258	105400	55161	50732	63372	52130	76642	84234	69963	88821	88251	87715	107060	87174	89873	88399	98898	105640	--	--
323	N',N'',N'''-p-Coumaroyl-cinnamoyl-caffeoyl spermidine	Alkaloids	Phenolamine	584.2	583.268	C34H37N3O6	[M+H]+	-	B	454690	365350	477790	343530	498490	440450	372230	390520	429950	495520	532730	578090	479420	518210	462200	180740	123250	108460	37161	27250	26625	395250	386400	382280	329150	--	--
324	N-Feruloyl agmatine	Alkaloids	Phenolamine	307.2	306.152	C15H22N4O3	[M+H]+	-	B	21267000	23457000	21828000	25302000	26191000	26232000	22561000	20895000	22792000	15877000	19069000	17325000	13105000	13620000	12218000	5619600	4455000	4302800	1612400	1217000	2334000	16350000	20035000	17041000	18738000	C18325	ko00330,ko01100
325	Agmatine	Alkaloids	Phenolamine	131.1	130.111	C5H14N4	[M+H]+	306-60-5	B	922230	543620	448910	3033600	3006700	3992000	5108900	7253.5	3742800	7349100	9737700	7255200	7071100	4819600	4986900	5039700	4003800	4148000	1936900	1374600	1412400	4078100	4871300	4220300	4357100	C00179	ko00330,ko01100
326	Nicotinic acid adenine dinucleotide	Nucleotides and derivatives	Nucleotides and derivatives	664.2	663.08	C21H27N7O14P2	[M+H]+	53-84-9	A	235890	310330	341520	166540	184950	165500	90020	9	9	9	9	9	9	8411	11166	10381	11234	13605	83117	57997	9	96073	141060	166010	103040	C00003	ko00190,ko00730,ko00760,ko01100
327	6-C-Hexosyl-luteolin O-hexoside	Flavonoids	Flavonoid carbonoside	611.1	610.126	C27H30O16	[M+H]+	-	B	89737	73860	127110	101330	171810	110830	122490	108510	82048	69339	84683	81340	61422	41949	81810	23195	22991	24785	11759	15083	20917	66463	90987	92356	94462	--	--
328	Di-C,C-hexosyl-apigenin	Flavonoids	Flavonoid	595.1	594.132	C27H30O15	[M+H]+	-	B	10708000	9917400	11933000	17274000	16346000	14981000	13410000	12843000	11341000	8155000	9557200	8835500	7594000	5269700	7483900	4982500	4603500	4100600	3184200	3789300	3792800	8813100	9046100	8696800	9487400	--	--
329	Apigenin 8-C-pentoside	Flavonoids	Flavonoid	403.1	402.079	C20H18O9	[M+H]+	-	A	444350	467280	698080	1035900	998510	1063700	1296500	1134100	1007400	1831100	1623700	1824100	1757100	2049600	2421300	2686800	2101500	2083600	2840000	2223900	2147900	1821700	1775100	1478900	1646300	--	--
330	Tricin 7-O-hexoside	Flavonoids	Flavonoid	493.1	492.105	C23H24O12	[M+H]+	-	B	12275000	13244000	11900000	9058800	9929900	9257500	6470200	5122900	6285600	2558200	2687000	2105400	1566000	296860	955630	109930	121430	126730	23697	68627	31647	4237700	3968400	3957400	3611500	--	--
331	3-O-Feruloyl quinic acid	Phenolic acids	Phenolic acids	369.1	368.093	C17H20O9	[M+H]+	1899-29-2	A	483730	595530	590460	776740	759550	633710	720260	543620	543290	437440	454400	416830	391820	322690	327790	237350	150600	151790	72689	41265	28070	464930	517190	521840	490200	C02572	--
332	LysoPC 18:3	Lipids	LPC	518.3	517.282	C26H48NO7P	[M+H]+	-	A	715220	983650	892390	1696500	1575500	1097300	2325300	1883500	1392400	608050	698140	524370	673500	633810	741550	608890	1771000	1355700	648780	883670	1139500	995250	955340	954210	989310	--	--
333	LysoPC 16:0	Lipids	LPC	496.3	495.296	C24H50NO7P	[M+H]+	17364-16-8	A	6537700	6112000	5197700	16622000	16105000	13177000	23664000	22213000	22142000	15662000	18596000	16309000	22891000	22782000	24456000	15765000	17922000	21584000	10322000	15639000	11381000	16024000	15161000	15587000	15672000	--	--
334	LysoPC 16:2(2n isomer)	Lipids	LPC	492.3	491.268	C24H46NO7P	[M+H]+	-	A	211730	221680	212340	650200	638330	562210	773390	971620	682870	302810	388670	245410	405440	432500	492310	186220	245730	394190	122280	225910	189290	352980	398710	383520	342990	--	--
335	LysoPE 14:0	Lipids	LPE	426.3	425.224	C19H40NO7P	[M+H]+	-	A	54091	51530	100890	106090	103580	80504	105210	113990	108390	57974	66896	45136	73433	97418	105070	49675	48950	71404	30822	42124	29894	75841	73955	70974	69710	--	--
336	LysoPE 16:0	Lipids	LPE	454.2	453.253	C21H44NO7P	[M+H]+	53862-35-4	A	12360000	12337000	12429000	20347000	20044000	18264000	24534000	24875000	22047000	16482000	19104000	17291000	23045000	23136000	24930000	19846000	20435000	25059000	13940000	17872000	14372000	17133000	17269000	17676000	17491000	--	--
337	Punicic acid	Lipids	Free fatty acids	279.3	278.205	C18H30O2	[M+H]+	544-72-9	A	321430	232380	170460	505670	496270	595210	749650	764590	900220	821850	773760	785000	719970	443040	677640	348890	328650	300320	366170	511540	410790	524500	537040	550310	569580	C08364	--
338	MAG(18:2)	Lipids	Glycerol ester	355.1	354.251	C21H38O4	[M+H]+	-	A	1609000	2172300	2086800	1892600	1446000	860660	3851000	2831400	2362000	2463700	1724800	1541900	4606200	8773700	10474000	8417200	16030000	15184000	12748000	11107000	12434000	7579200	7861700	7920700	8299700	--	--
339	Tricin 4'-O-(β-guaiacylglyceryl)ether 7-O-hexoside	Flavonoids	Flavonoid	689.2	688.169	C33H36O16	[M+H]+	-	B	54272	50422	53777	33440	45062	43613	29620	31401	22538	11518	8043.5	9	9	9	9	9	9	9	9	9	9	17450	20776	17460	24804	--	--
340	10-Formyl-THF	Alkaloids	Alkaloids	474.2	473.144	C20H23N7O7	[M+H]+	2800-34-2	A	1593000	1738700	2001600	1262500	1620200	1644400	1359600	1422000	1251100	625540	595490	643240	638300	769820	674190	302170	540020	524370	702060	604640	576440	992300	889570	1008300	953270	C00234	ko00670,ko00970,ko01100,ko01200
341	Cocamidopropyl βine	Alkaloids	Alkaloids	343.1	342.262	C19H38N2O3	[M+H]+	4292-10-8	A	40760	12191	12652	14466	10435	7317.3	15258	12641	11663	10030	24824	10352	9458.4	12561	11207	57826	10915	12024	9775.2	15717	11280	34355	34825	35736	36896	--	--
342	LysoPC 15:0	Lipids	LPC	482.3	481.282	C23H48NO7P	[M+H]+	-	A	285270	258560	209240	751880	756170	532410	1464200	1342500	1624600	742860	848190	716200	1176600	1257000	1572100	685990	901200	1145700	539600	804160	628380	812400	721410	783820	811210	--	--
343	LysoPC 17:0	Lipids	LPC	510.1	509.311	C25H52NO7P	[M+H]+	-	A	106330	103660	92743	314750	318810	237640	419560	431850	404430	321800	410860	309780	474380	457390	567950	316040	383300	467990	226960	355880	226630	291180	284840	262810	321450	--	--
344	Acetyltryptophan	Amino acids and derivatives	Amino acids and derivatives	245	246.089	C13H14N2O3	[M-H]-	2280-01-5	A	2748300	2794300	2369300	3189900	3602000	3611900	5056900	4699800	6775300	9403500	9594200	8432800	10779000	11338000	10571000	10030000	10815000	11624000	11100000	12124000	12100000	3826000	4708100	4466200	4892700	C03137	--
345	3,4-Dimethoxycinnamic acid	Phenolic acids	Phenolic acids	207.1	208.064	C11H12O4	[M-H]-	14737-89-4	B	36484	37389	48153	16767	16368	16550	16477	17303	19477	36883	34090	33300	31894	20157	26556	4589.6	3123	3442.9	3172.3	2977.9	3349.3	18192	18991	19444	19933	--	--
346	9,10-EODE	Lipids	Free fatty acids	295	296.214	C18H32O3	[M-H]-	65167-83-1	B	2566500	1748500	1433600	3178200	3334400	3787600	4404500	4686900	6105900	3780700	3270900	4051200	3799400	2903700	4160100	2706800	2662500	2515900	3152100	3854500	3391600	3430200	3410100	3226300	3335200	--	--
347	12,13-EODE	Lipids	Free fatty acids	295	296.214	C18H32O3	[M-H]-	6799-85-5	A	21171	18562	15809	118090	120730	75848	210520	219880	218090	91506	106980	172850	105590	102590	100460	77932	68138	68608	85816	121340	124140	112640	102410	102260	108040	--	--
348	2,5-Dihydroxy benzoic acid O-hexside	Phenolic acids	Phenolic acids	315.1	316.065	C13H16O9	[M-H]-	-	B	415970	485000	570290	238400	246830	283730	125350	134600	141800	44162	56581	39930	34409	9	9	9	9	9	9	9	9	113820	127970	116760	82923	--	--
349	Uridine 5'-diphospho-D-glucose	Nucleotides and derivatives	Nucleotides and derivatives	565.1	566.029	C15H24N2O17P2	[M-H]-	133-89-1	B	1910000	3352500	2823200	1020700	1074200	1205400	303770	297580	281770	100820	154850	169900	151860	211700	86663	221050	300240	417790	427510	520310	351690	496910	508860	513610	504200	C00029	ko00040,ko00052,ko00053,ko00240,ko00500,ko00520,ko00561,ko00908,ko01100
350	Catechin-catechin-catechin	Tannins	Proanthocyanidins	865.1	866.172	C45H38O18	[M-H]-	-	A	1641900	1084600	1225800	1135300	601500	794140	830570	703480	497190	198690	280160	406000	226540	285330	203830	94554	116240	116090	55157	65438	118980	596780	749340	489070	415560	--	--
351	Isorhamnetin O-acetyl-hexoside	Flavonoids	Flavonols	519.1	520.1	C24H24O13	[M-H]-	-	B	25664	22776	20281	13326	14170	10126	5376.5	6896.8	7608.6	9	9	9	9	9	9	9	9	9	9	9	9	5756	4695.2	6338.6	7750.2	--	--
352	Luteolin C-hexoside	Flavonoids	Flavonoid	447.1	448.082	C21H20O11	[M-H]-	-	B	195790	144840	248190	788630	1099000	675370	2196400	3384300	3349900	928670	1197800	1222000	525060	637760	695160	373770	345660	407820	379150	469710	415000	945900	814720	894650	959320	--	--
353	Tricin O-glucuronic acid	Flavonoids	Flavonoid	505.1	506.085	C23H22O13	[M-H]-	-	B	9	9	9	9	40863	9	157300	149140	181430	372610	231060	285830	434350	499790	553250	440480	516880	396910	462140	409950	513170	266330	260780	287330	243630	--	--
354	5-O-p-Coumaroyl quinic acid O-hexoside	Phenolic acids	Phenolic acids	499.1	500.128	C22H28O13	[M-H]-	-	B	155250	106850	140090	108070	122990	143460	64464	49802	31099	3132.4	7470.3	3968	4721.5	9	9	9	9	9	9	9	9	34718	42282	38755	34800	--	--
355	3-O-p-coumaroyl quinic acid O-hexoside	Phenolic acids	Phenolic acids	499.2	500.128	C22H28O13	[M-H]-	-	B	134370	124390	111140	62097	77092	66451	38333	34825	34105	21414	29119	26247	23999	37153	31180	11830	7106.9	8449.3	3388.1	9	8366.6	42438	42162	47204	45998	--	--
356	5-O-p-Coumaroyl shikimic acid O-hexoside	Phenolic acids	Phenolic acids	481.1	482.12	C22H26O12	[M-H]-	-	B	125400	108060	133000	71861	68146	60892	15994	14435	10902	9	9	9	9	9	9	9	9	9	9	9	11653	31247	22332	25715	20146	--	--
357	1-O-p-Coumaroyl quinic acid	Phenolic acids	Phenolic acids	337.1	338.085	C16H18O8	[M-H]-	-	A	3264300	2529600	3239900	4130300	3209000	4496100	2062300	1894600	1892800	1632900	2194600	1428000	1118700	467750	675830	372670	284940	367720	146670	143730	116550	1898900	2003100	2063300	1642800	--	--
358	3-O-p-Coumaroyl quinic acid	Phenolic acids	Phenolic acids	337.1	338.085	C16H18O8	[M-H]-	1899-30-5	B	23743000	25951000	23598000	25171000	27960000	26751000	22175000	19766000	15268000	9043800	16348000	10649000	7849100	2038600	4545500	2048400	1725900	2060300	489020	126130	165280	14939000	15228000	17557000	17371000	C12208	ko00940,ko00941,ko00945,ko01110
359	Glucarate O-Phosphoric acid	Others	Saccharides and Alcohols	289.1	289.99	C6H11PO11	[M-H]-	-	B	4284000	3262700	9	1455100	9	9	332740	267520	412840	927900	1284300	840750	260460	91369	423110	9	353570	9	9	9	9	267150	551170	475550	356040	--	--
360	Diethyl phosphate	Organic acids	Organic acids	153	154.03	C4H11O4P	[M-H]-	598-02-7	B	229200	160040	170840	130370	128010	146320	163500	162920	164050	154990	247650	145930	222250	228650	202790	163860	210940	162670	158740	216320	185710	203800	186570	207370	203930	C06608	--
361	Syringic acid O-glucoside	Phenolic acids	Phenolic acids	359.1	360.088	C15H20O10	[M-H]-	-	B	25826	20709	20386	22021	21270	25172	12201	11676	15615	7906.9	7798.2	5901.8	4280.3	9	9	9	9	9	9	9	9	12618	11109	10539	11395	--	--
362	Epicatechin-epiafzelechin	Tannins	Proanthocyanidins	561.1	562.125	C30H26O11	[M-H]-	-	B	56907	54777	59599	163830	180110	139030	341700	260040	384680	245500	382720	237630	167930	173350	159100	71943	78100	9	9	9	88352	169860	165990	173390	184920	--	--
363	Di-O-methylquercetin	Flavonoids	Flavonols	329.1	330.061	C17H14O7	[M-H]-	2068-02-2	A	184400	138630	136570	220020	247380	273640	318410	279140	441670	668540	592660	548320	528500	158390	381340	193050	162600	156080	162250	174800	153560	291680	300020	288130	304220	C01265	ko00944
364	LysoPC 18:0	Lipids	LPC	524.36	523.325	C26H54NO7P	[M+H]+	-	A	306010	301740	263210	663390	832510	742170	1030300	998290	889580	1394200	1719700	1418100	2080900	1336400	1428700	1053200	1552600	1227200	744930	1084000	609280	989340	818640	1021200	1026800	--	--
365	L-Proline	Amino acids and derivatives	Amino acids and derivatives	116.1	115.056	C5H9NO2	[M+H]+	147-85-3	A	39709	40876	36279	24583	19496	21886	12842	16298	20729	20195	13108	17150	9	15666	12705	9711.9	6882.1	8469.7	8963	10761	8765.1	17766	23102	16051	15791	C00148	ko00330,ko00332,ko00970,ko01100,ko01110,ko01230,ko02010
366	L-Citrulline	Amino acids and derivatives	Amino acids and derivatives	176.1	175.084	C6H13N3O3	[M+H]+	372-75-8	B	1372100	1773000	1682100	1022500	951580	1057500	750120	700370	660920	514090	568520	498630	334480	260110	239340	111550	129970	99637	130920	66612	9	740280	822280	719700	714400	C00327	ko00220,ko01100,ko01110,ko01230
367	L-Phenylalanine	Amino acids and derivatives	Amino acids and derivatives	166	165.07	C9H11NO2	[M+H]+	63-91-2	A	58702000	52525000	45467000	35071000	41453000	41610000	29257000	20188000	24399000	26910000	26006000	21839000	14550000	2970900	9690200	710230	762050	873620	172150	140080	187480	27715000	27420000	27362000	26961000	C00079	ko00360,ko00400,ko00460,ko00940,ko00960,ko00966,ko00970,ko01100,ko01110,ko01210,ko01230,ko02010
368	L-(+)-Lysine	Amino acids and derivatives	Amino acids and derivatives	147	146.095	C6H14N2O2	[M+H]+	56-87-1	B	2943500	2466900	1698900	1421500	1633100	1611700	1799500	1110100	1578200	3527900	3478100	2552500	2051600	992170	1613600	303210	266760	282790	67471	62819	56390	1761800	1840700	1802500	2179600	C00047	ko00300,ko00310,ko00780,ko00960,ko00970,ko01100,ko01110,ko01210,ko01230,ko02010
369	Hypoxanthine	Nucleotides and derivatives	Nucleotides and derivatives	137	136.033	C5H4N4O	[M+H]+	68-94-0	B	35233	25696	41721	380180	433690	416860	1568400	3746300	2466100	2435100	2280300	2907000	3371900	7081900	5429200	13949000	14969000	14319000	11737000	10067000	11143000	3035900	2854500	3913400	2998800	C00262	ko00230,ko01100
370	Adenine	Nucleotides and derivatives	Nucleotides and derivatives	136.1	135.049	C5H5N5	[M+H]+	73-24-5	A	1501700	1373500	1641800	9789100	12402000	13315000	23121000	19393000	25684000	37749000	39524000	35072000	36439000	22034000	35533000	10165000	6340800	6383100	3764300	8242200	3765600	17399000	17235000	21338000	18765000	C00147	ko00230,ko00908,ko01100
371	5-Aminovaleric acid	Amino acids and derivatives	Amino acids and derivatives	118.2	117.07	C5H11NO2	[M+H]+	660-88-8	B	24256	24865	14918	23884	20182	30091	32025	39151	36253	64620	40475	56109	61762	28390	40221	70200	58064	78846	32946	22268	17447	36581	52004	38893	44144	C00431	ko00310,ko00330,ko01100
372	N6-Acetyl-L-lysine	Amino acids and derivatives	Amino acids and derivatives	189.2	188.103	C8H16N2O3	[M+H]+	692-04-6	B	390920	449850	391280	503800	476970	550590	545540	599330	635000	701250	738270	759560	672490	721300	719090	382060	532570	449380	1195300	970840	1528900	519160	759740	630650	557150	C02727	ko00310,ko01100
373	Glycyl-L-proline	Amino acids and derivatives	Amino acids and derivatives	173.2	172.075	C7H12N2O3	[M+H]+	704-15-4	B	53974	96146	77640	47112	93582	44964	260800	270530	185600	275610	256960	270880	103450	35058	50635	36120	24623	36553	36804	24925	13716	144600	168520	129150	123220	--	--
374	D-Alanyl-D-Alanine	Amino acids and derivatives	Amino acids and derivatives	159.2	160.075	C6H12N2O3	[M-H]-	923-16-0	B	7051.2	5469.3	5784.3	9726.6	10483	8279.2	20998	16307	30256	35497	25991	24622	22500	7317.7	18002	11281	15137	10162	18044	19057	25393	13409	13810	17659	16911	C00993	ko01100,ko01502
375	N-α-Acetyl-L-glutamine	Amino acids and derivatives	Amino acids and derivatives	187.2	188.069	C7H12N2O4	[M-H]-	2490-97-3	B	1352500	1172400	1459600	2584600	2137500	2361900	4142100	4146700	4568900	7240300	6452100	7230500	8971300	9784600	9230100	8792400	6585100	7565900	7154300	7076700	7979700	5320600	5035600	5008800	4844700	--	--
376	1-Methylxanthine	Nucleotides and derivatives	Nucleotides and derivatives	167.1	166.042	C6H6N4O2	[M+H]+	6136-37-4	B	9	9	9	11159	7623.9	5539.3	16222	17237	14435	41245	37557	42864	148930	237330	234190	607700	1126500	935070	1532200	1391900	1489400	248360	279170	255350	266580	C16358	ko00232,ko01100,ko01110
377	N-α-Acetyl-L-arginine	Amino acids and derivatives	Amino acids and derivatives	217.1	216.108	C8H16N4O3	[M+H]+	155-84-0	B	30872	25158	23465	39256	58859	39200	118740	93940	107770	293240	236690	194890	240720	241440	288610	272410	210230	201940	254400	292320	442540	142720	134000	130900	147560	--	--
378	2-Hydroxy-6-aminopurine	Nucleotides and derivatives	Nucleotides and derivatives	152.1	151.043	C5H5N5O	[M+H]+	3373-53-3	B	147900	139050	128000	2429500	3069300	3092800	10470000	8740400	11427000	21877000	22403000	22376000	20690000	21973000	18364000	16316000	10926000	10450000	4876300	4379000	2400400	9505300	10246000	8994300	10154000	--	--
379	L-Glutamine	Amino acids and derivatives	Amino acids and derivatives	147.07	146.06	C5H10N2O3	[M+H]+	56-85-9	B	3576000	2815800	1887100	1609200	1910600	1804900	1997300	1273700	1853700	3966800	3815900	3151400	2295500	1089700	1901700	344450	307930	296430	76977	77697	64326	1980100	2018900	1950000	2330600	C00064	ko00220,ko00230,ko00240,ko00250,ko00630,ko00910,ko00970,ko01100,ko01230,ko02010
380	Adenosine	Nucleotides and derivatives	Nucleotides and derivatives	268.1	267.084	C10H13N5O4	[M+H]+	58-61-7	A	11294000	10810000	12044000	13145000	12970000	13978000	7312000	6172800	4715000	1113200	985860	871670	712000	405590	954870	163310	301020	364760	123800	72511	87470	6116400	5488400	5477500	5770700	C00212	ko00230,ko01100,ko02010
381	N-Acetyl-L-leucine	Amino acids and derivatives	Amino acids and derivatives	174.1	173.094	C8H15NO3	[M+H]+	1188-21-2	B	67629	52384	28950	68682	82092	74317	68344	71135	59846	72796	74306	56171	56271	18134	30501	27303	32969	28784	24126	28487	22108	50107	46213	50023	50247	C02710	--
382	Xanthine	Nucleotides and derivatives	Nucleotides and derivatives	151.03	152.028	C5H4N4O2	[M-H]-	69-89-6	A	37934	21415	31680	269670	640250	463750	2280600	2797000	2753200	7406500	7886500	9434100	15736000	26820000	18132000	31145000	39032000	33816000	30948000	32937000	38232000	9717300	10628000	10745000	13655000	C00385	ko00230,ko00232,ko01100,ko01110
383	Uracil	Nucleotides and derivatives	Nucleotides and derivatives	111.03	112.023	C4H4N2O2	[M-H]-	66-22-8	B	77376	115330	117700	440210	492420	486970	739240	760560	676880	1195000	1384700	1543100	1548800	1531500	1574600	2912200	3501500	3136700	4329000	4385400	3995500	1333400	1078900	1319900	1307000	C00106	ko00240,ko00410,ko00770,ko01100
384	Thymidine	Nucleotides and derivatives	Nucleotides and derivatives	243.09	242.078	C10H14N2O5	[M+H]+	50-89-5	B	1619400	1415400	1176800	1399900	2034100	1552900	3676500	3618900	3316300	13823000	9020200	11142000	18899000	30257000	23661000	30904000	30827000	26509000	17526000	22049000	13449000	13055000	11534000	11115000	12067000	C00214	ko00240,ko01100
385	6-Aminocaproic acid	Organic acids	Organic acids	132.09	131.085	C6H13NO2	[M+H]+	60-32-2	B	1292800	1163600	1223800	641800	733360	802410	502890	373430	430310	450020	413280	334140	304140	70947	258150	43240	55644	62088	10461	11439	9705.9	579850	554600	616740	524610	C02378	ko01100
386	2,6-Diaminooimelic acid	Amino acids and derivatives	Amino acids and derivatives	191.09	190.083	C7H14N2O4	[M+H]+	583-93-7	B	288880	499200	412290	127880	108960	196760	87119	84246	60782	46269	48473	48603	37191	56095	38322	18720	23422	41739	127050	65804	138460	83243	136220	95719	67776	C00666	ko00300,ko01100,ko01110,ko01230
387	Terephthalic acid	Phenolic acids	Phenolic acids	165.03	166.021	C8H6O4	[M-H]-	100-21-0	B	408610	238890	261160	319740	287310	434090	231980	218030	327980	527810	517370	532060	636070	570320	572790	723730	979760	867330	788250	1069300	982150	465250	600540	709370	597400	C06337	ko01100
388	Phthalic acid	Organic acids	Organic acids	165.03	166.021	C8H6O4	[M-H]-	88-99-3	B	76494	52657	44947	50497	54744	49846	66216	52853	54395	79735	91779	73811	116290	95820	115360	122560	142760	119780	134100	149260	135730	98262	82942	85544	92694	C01606	ko01100,ko02010
389	4-Acetamidobutyric acid	Organic acids	Organic acids	146.07	145.065	C6H11NO3	[M+H]+	3025-96-5	B	497070	469390	435850	1481600	1500600	1615800	1806800	1725000	2273900	2101100	1942800	1892200	1611300	1370900	1685500	491590	323760	343990	168190	358990	208570	1204100	1454300	1332600	1253400	C02946	ko00330,ko01100
390	Methyl gallate	Flavonoids	Flavanols	183.04	184.029	C8H8O5	[M-H]-	99-24-1	A	196030	129820	111630	5333800	5220600	4137100	5538200	6769100	4919800	1218100	1531200	1075300	627790	172370	313210	56309	42195	56842	41349	47357	42495	2798900	2970200	2862500	2567100	--	--
391	Kaempferol 7-O-rhamnoside	Flavonoids	Flavonols	431.11	432.088	C21H20O10	[M-H]-	20196-89-8	B	891190	749510	823830	644430	609610	680080	477920	522010	452480	430630	412350	477630	294550	256920	291770	227330	213580	211130	129000	140590	101720	415650	385120	435770	390430	--	--
392	Kaempferol 3-O-rutinoside(Nicotiflorin)	Flavonoids	Flavonols	593.16	594.132	C27H30O15	[M-H]-	17650-84-9	A	10843000	8895800	12104000	14721000	14996000	14867000	17878000	16697000	18417000	9023200	10640000	6699100	6028700	2100600	5075300	1707500	2080500	4071400	1455300	1002200	574880	10498000	9540500	10290000	10731000	C21833	ko00944,ko01110
393	Procyanidin B3	Tannins	Proanthocyanidins	577.14	578.142	C30H26O12	[M-H]-	23567-23-9	A	363340	363180	292380	260960	289470	310210	137550	176710	176590	194570	168490	175550	158010	161120	124480	93565	83160	122090	81909	66886	82073	214800	171960	197660	229270	--	--
394	Malvidin 3-O-galactoside (Primulin)	Flavonoids	Anthocyanins	493.13	493.135	C23H25O12+	[M]+	30113-37-2	B	174480	172800	196500	87012	73084	64162	29189	47480	29950	10956	13012	9960.6	8000.3	9300.2	9	9	9	9	9	9	9	50695	49811	44209	49282	--	--
395	L-Epicatechin	Flavonoids	Flavanols	291	290.067	C15H14O6	[M+H]+	490-46-0	A	7492200	7473200	7568300	7294400	8252900	8468500	8312900	8397300	8556600	6951000	7378200	7360000	5732600	6402100	6277500	3494500	2898400	2555200	1194000	964620	1174600	6372500	6102800	6236500	6267600	C09727	ko00941,ko01100,ko01110
396	Nicotinic acid	Others	Vitamin	124	123.027	C6H5NO2	[M+H]+	59-67-6	B	5548.3	4725.6	5092.7	33495	31976	23432	82904	112630	96271	106920	102810	111150	168230	240600	215100	397440	564700	481320	410570	507800	526730	130520	119050	144420	127210	C00253	ko00760,ko00960,ko01100,ko01110
397	D-(+)-Melezitose	Others	Saccharides and Alcohols	503.44	504.14	C18H32O16	[M-H]-	597-12-6	B	40801	33792	38089	37081	34125	26555	17404	15283	10999	7497.4	10039	13366	9	8751.2	9	6007.4	5153.2	5339	7157.2	9383.8	9	19050	20225	22028	20833	--	--
398	Xylitol	Others	Saccharides and Alcohols	151	152.058	C5H12O5	[M-H]-	87-99-0	A	252070	225350	164460	1059600	1174600	671320	3548900	3425600	2680900	2531300	2119000	2393800	4413100	5010600	6075700	1871700	1212000	1843600	2088300	3086300	3820600	1820900	1856800	1926200	1830200	C00379	ko00040,ko01100,ko02010
399	Inositol	Others	Saccharides and Alcohols	179.16	180.053	C6H12O6	[M-H]-	87-89-8	B	1179300	1114900	1161200	1031500	1001900	1116800	610630	487260	561410	642340	661530	593150	481950	249740	255190	221510	161960	130030	100040	160570	111900	719280	638270	672230	637930	C00137	ko00052,ko00053,ko00562,ko01100,ko02010,ko04070
400	D-(+)-Sucrose	Others	Saccharides and Alcohols	341	342.096	C12H22O11	[M-H]-	57-50-1	B	4025600	2833500	2712900	2120000	1602900	1956700	495590	662750	618740	471660	382010	775560	360220	393510	369380	110400	160950	243420	588600	491210	615490	1842200	1695400	2056400	1620400	--	--
401	Gluconic acid	Others	Saccharides and Alcohols	195.16	196.047	C6H12O7	[M-H]-	526-95-4	B	1310100	1383600	1498200	1370000	1372400	1481500	1005800	968320	1020000	1230600	1172200	1166500	1158800	932120	1012300	453870	424330	345230	258620	305430	260590	967870	984700	942880	1042400	C00257	ko00030,ko01100,ko01110,ko01200
402	L-Tyramine	Amino acids and derivatives	Amino acids and derivatives	138.08	137.076	C8H11NO	[M+H]+	51-67-2	A	5421300	6469100	6721300	6308300	7641100	6628700	5459500	5030400	5929200	4260300	5361300	3892000	3250000	3121200	2597100	1617100	915120	806340	368340	274210	155790	4018600	4485900	4328200	5175500	C00483	ko00350,ko00950,ko01100,ko01110
403	Guanine	Nucleotides and derivatives	Nucleotides and derivatives	152	151.043	C5H5N5O	[M+H]+	73-40-5	A	9	9	9	145800	197180	202560	753260	1002100	1305000	1687000	1137500	1327400	1400000	2073800	1861100	1622800	1039200	1110600	570850	591230	329350	791780	780200	763710	863540	C00242	ko00230,ko01100
404	Allopurinol	Nucleotides and derivatives	Nucleotides and derivatives	137	136.033	C5H4N4O	[M+H]+	315-30-0	B	19829	13633	20431	267590	310030	276170	1114300	2721500	1674100	2007000	1697600	2191100	2688800	5376800	3823000	11487000	12276000	11911000	9552400	8348000	8942600	2382300	2273500	2961900	2312300	--	--
405	Guanosine	Nucleotides and derivatives	Nucleotides and derivatives	284.09	283.078	C10H13N5O5	[M+H]+	118-00-3	A	51441000	51359000	49651000	66774000	80273000	83686000	59760000	43216000	39329000	12785000	12581000	12086000	11651000	6006400	10426000	2764200	7458300	8177200	2549300	2764000	1719700	33327000	38328000	33884000	37976000	C00387	ko00230,ko01100,ko02010
406	Deoxyguanosine	Nucleotides and derivatives	Nucleotides and derivatives	268.1	267.084	C10H13N5O4	[M+H]+	961-07-9	B	1961200	1928500	1835600	1363200	1393600	1522700	600520	633560	389280	1280000	786430	740250	5360300	5194400	6807100	6505700	12290000	19207000	4219100	20826000	16812000	5364700	5677500	5038700	5382300	C00330	ko00230,ko01100,ko02010
407	5-Methyluridine	Nucleotides and derivatives	Nucleotides and derivatives	257.08	258.072	C10H14N2O6	[M-H]-	1463-10-1	B	42326	32607	21937	12248	14459	15624	22867	24719	24627	38779	28926	28758	41416	84612	62320	94318	118590	113730	195020	268730	323000	49118	53544	49846	45602	--	--
408	Deoxycytidine	Nucleotides and derivatives	Nucleotides and derivatives	228	227.079	C9H13N3O4	[M+H]+	951-77-9	A	212030	214760	222080	212270	726400	201760	742020	539160	776390	7603400	3267900	4487400	5985700	10099000	9625900	8255600	5705800	5489900	3046800	7602400	4422600	3087100	2961400	3209900	3136400	C00881	ko00240,ko01100,ko02010
409	5-Hydroxy-L-tryptophan	Amino acids and derivatives	Amino acids and derivatives	221.1	220.075	C11H12N2O3	[M+H]+	56-69-9	B	9	9	9	159470	163670	133400	200090	155260	216140	314380	326230	257320	189390	121810	171970	46791	34172	35544	24438	14105	9	168650	87731	121970	106900	C00643	ko00380,ko01100
410	3-Methylxanthine	Nucleotides and derivatives	Nucleotides and derivatives	167.1	166.042	C6H6N4O2	[M+H]+	1076-22-8	B	12615000	12297000	12970000	23839000	24307000	22686000	27901000	28570000	32029000	33448000	37148000	33417000	32796000	28351000	31808000	27485000	26003000	25779000	24473000	21118000	22136000	29763000	25656000	29033000	26785000	C16357	ko00232,ko01100,ko01110
411	Pyridoxine	Others	Vitamin	170.1	169.065	C8H11NO3	[M+H]+	65-23-6	A	1657800	1216900	1672000	1632300	1804600	1564300	2624800	2313400	2411300	2586800	2579600	2269200	2846100	2951000	3567900	2066600	1538200	1604600	885840	1139400	783240	1845100	1928800	1969600	1903900	C00314	ko00750,ko01100
412	p-Coumaric acid	Phenolic acids	Phenolic acids	165.05	164.041	C9H8O3	[M+H]+	501-98-4	A	198400	164880	183400	401080	434580	409380	1144400	806210	1839500	3308400	2532500	2776800	2112000	407810	1400800	281200	196070	175840	83149	57287	50462	905570	847590	745490	742210	C00811	ko00130,ko00350,ko00940,ko00950,ko00999,ko01100,ko01110
413	5'-Deoxy-5'-(methylthio)adenosine	Nucleotides and derivatives	Nucleotides and derivatives	298	297.075	C11H15N5O3S	[M+H]+	2457-80-9	A	82513000	92760000	83220000	32872000	35342000	27280000	3039500	4572100	1657600	13475	19930	16988	139780	181920	360250	250110	443750	506090	1279100	1034800	1610400	25754000	26987000	26162000	27287000	C00170	ko00270,ko00908,ko01100
414	Neochlorogenic acid(5-O-Caffeoylquinic acid)	Phenolic acids	Phenolic acids	353	354.079	C16H18O9	[M-H]-	906-33-2	A	62518000	58412000	69078000	81849000	83073000	78349000	62252000	67059000	52194000	31113000	30475000	25320000	12703000	7382300	10686000	2829800	1388400	1926300	592870	370350	321550	45681000	40452000	46559000	46033000	C17147	--
415	2-Hydroxybutanoic acid	Organic acids	Organic acids	103	104.041	C4H8O3	[M-H]-	600-15-7	B	9	9	9	9	9	9	116450	117490	121520	158810	167110	145470	190210	177460	210460	233200	270840	247340	272670	302380	289230	136020	146560	146070	119530	C05984	ko00640
416	Histamine	Amino acids and derivatives	Amino acids and derivatives	112.08	111.072	C5H9N3	[M+H]+	51-45-6	B	140950	125390	155490	599010	549130	668150	1331700	1028900	1326400	2027300	2094900	1795200	1567900	1105600	1307600	1173100	675620	809710	493940	519600	299980	962930	1073300	917860	953250	C00388	ko00340,ko01100,ko01110
417	Dulcitol	Others	Saccharides and Alcohols	181.08	182.067	C6H14O6	[M-H]-	608-66-2	A	182330	289000	116640	2179800	2676700	1708200	7529700	8417400	8504100	6577100	4368900	5077100	7213600	4841400	9396400	9762200	12667000	11600000	9734900	7740200	7683200	4230000	4172300	4385700	4230000	C01697	ko00052,ko01100
418	Biotin	Others	Vitamin	245.09	244.075	C10H16N2O3S	[M+H]+	58-85-5	B	103860	129810	144880	58290	65956	39551	32144	22334	34729	9	9	9	9	9	9	9	9	9	9	9	9	32505	24902	28143	27408	C00120	ko00780,ko01100,ko02010
419	Protocatechuic aldehyde	Flavonoids	Flavanols	139.1	138.026	C7H6O3	[M+H]+	139-85-5	B	435840	325200	379820	319500	350440	362870	416060	351730	343160	266330	370620	285700	233980	233520	252570	9	116530	105570	78654	56292	69981	283490	335510	288270	290110	C16700	ko00950
420	Kaempferol 3,7-dirhamnoside(Kaempferitrin)	Flavonoids	Flavonols	579.2	578.137	C27H30O14	[M+H]+	482-38-2	B	744540	1082700	934220	780690	769780	756360	688270	582800	768910	399500	515530	646410	408980	269770	283350	115060	153920	174310	64136	82041	112880	570540	553210	469720	601940	C16981	--
421	N-Acetylaspartate	Amino acids and derivatives	Amino acids and derivatives	174	175.039	C6H9NO5	[M-H]-	997-55-7	B	9	73709	47156	52201	63559	63989	44656	54259	59409	87143	116290	103950	87645	56886	53918	33565	79913	118140	138290	127150	97784	69166	70713	66249	74322	C01042	ko00250,ko01100
422	(5-L-Glutamyl)-L-amino acid	Amino acids and derivatives	Amino acids and derivatives	217	218.078	C8H14N2O5	[M-H]-	5875-41-2	B	87275	89889	88357	101860	100330	91270	92372	75436	82558	90706	119900	114300	94460	123050	103030	142060	170830	126970	148540	201220	154800	107300	84394	87798	96621	C03740	ko00480,ko01100
423	4-Pyridoxic acid	Others	Vitamin	184.05	183.045	C8H9NO4	[M+H]+	82-82-6	B	148960	133810	150590	255460	274250	260730	518910	528350	509180	651710	718290	719820	886650	1028900	1106300	1610000	1901000	1747900	1555500	1175300	1064800	857800	752480	770890	797500	C00847	ko00750,ko01100
424	Methionine sulfoxide	Amino acids and derivatives	Amino acids and derivatives	166	165.036	C5H11NO3S	[M+H]+	62697-73-8	B	1007500	911370	905180	627510	619020	691770	489050	498760	596780	520600	541940	481010	268740	207460	241720	108220	126730	148590	103970	103040	102170	601440	528170	499940	668560	--	--
425	DL-Norvaline	Amino acids and derivatives	Amino acids and derivatives	118	117.07	C5H11NO2	[M+H]+	760-78-1	B	7736100	7374800	6231800	4708000	5004900	6077900	3139300	1872400	1919300	3964900	3717100	3166500	2825100	507070	1814700	460650	606440	632940	206200	233130	185370	3653200	4684300	4463500	3571800	C01826	--
426	4-Hydroxy-L-glutamic acid	Amino acids and derivatives	Amino acids and derivatives	162	163.039	C5H9NO5	[M-H]-	3913-68-6	B	111780	121400	86760	131840	119120	114680	142820	125640	110560	99375	100120	85134	99835	81399	94339	34717	23810	24902	57050	72789	91192	83410	87708	73894	85632	C03079	--
427	7-Methylxanthine	Nucleotides and derivatives	Nucleotides and derivatives	167	166.042	C6H6N4O2	[M+H]+	552-62-5	A	3392200	3433200	3595000	6992500	7355600	6754300	8114900	7815400	9481900	8776600	11328000	10050000	9327800	8522700	9165100	8031600	7538300	7261300	6915900	5622000	6179200	8272300	6582400	8032700	8054600	C16353	ko00232,ko01100,ko01110
428	3-Hydroxy-3-methylpentane-1,5-dioic acid	Amino acids and derivatives	Amino acids and derivatives	161	162.044	C6H10O5	[M-H]-	503-49-1	B	2240600	1683700	1389800	923040	1476800	1864600	1222500	918000	1200500	2165900	1980400	1803100	2059000	2155800	1997900	2867700	2382000	2527500	1865400	1094000	922210	1456200	1863100	1195800	1734600	C03761	--
429	Quercetin	Flavonoids	Flavonols	303.04	302.033	C15H10O7	[M+H]+	117-39-5	A	1137800	1155900	949480	1648300	2294600	1791800	1419500	1336300	1446100	1467700	2040100	1136300	566560	492940	421560	616240	760360	853070	334460	473380	332970	1172100	1046900	1062200	913090	C00389	ko00941,ko00944,ko01100,ko01110
430	Uridine 5’-diphosphate	Nucleotides and derivatives	Nucleotides and derivatives	403	403.985	C9H14N2O12P2	[M-H]-	27821-45-0	B	67186	77230	66452	105310	101800	101850	57437	57816	49745	13298	17119	17755	28749	46070	37788	106960	100950	100760	79703	86241	84625	62825	68415	63311	66868	C00015	ko00240,ko00908,ko01100
431	γ-Aminobutyric acid	Amino acids and derivatives	Amino acids and derivatives	104.06	103.056	C4H9NO2	[M+H]+	56-12-2	B	645490	695720	636840	429580	404080	513950	364460	271970	319000	443050	421280	331100	284830	150380	197530	110160	77695	77530	30692	21997	31379	346530	332650	310430	313120	C00334	ko00250,ko00330,ko00410,ko00650,ko00760,ko01100
432	2-Aminoisobutyric acid	Amino acids and derivatives	Amino acids and derivatives	104	103.056	C4H9NO2	[M+H]+	62-57-7	B	212360	200040	179400	209750	227530	240300	110570	88800	105620	228160	228070	236260	245300	134750	210460	161070	103970	109580	35184	11364	13200	168180	170680	152780	160980	C03665	--
433	N,N-Dimethylglycine	Amino acids and derivatives	Amino acids and derivatives	104	103.056	C4H9NO2	[M+H]+	1118-68-9	B	289500	310130	293500	240410	221140	235120	148870	120110	128480	197840	216120	181430	172100	97869	102750	103950	54046	56445	28523	19282	9	150450	179990	159690	157900	C01026	ko00260,ko01100
434	Ureidoisobutyric acid	Organic acids	Organic acids	145.07	146.06	C5H10N2O3	[M-H]-	2905-86-4	B	2047.9	9	4118.1	15127	10907	14460	12304	13569	14123	19303	15786	18984	29834	30813	24203	42471	61246	53343	24550	28860	9	14933	17002	17210	22371	--	--
435	(Rs)-Mevalonic acid	Organic acids	Organic acids	147.07	148.064	C6H12O4	[M-H]-	150-97-0	B	228470	132770	209830	612740	823730	694920	1789900	1698600	2837800	7570300	4774500	5906700	4365000	3368800	6401700	2137600	2442100	2803400	1236800	933060	1024000	2737600	2480000	2274400	2022200	--	--
436	Cytidine 5'-monophosphate(Cytidylic acid)	Nucleotides and derivatives	Nucleotides and derivatives	324	323.037	C9H14N3O8P	[M+H]+	63-37-6	B	63398	56022	64179	183530	106870	207540	222340	233130	83680	18562	21747	34810	87200	79835	54456	128000	238460	242790	196670	125330	91214	86757	131260	104450	93192	C00055	ko00240,ko01100
437	2'-Deoxyadenosine-5'-monophosphate	Nucleotides and derivatives	Nucleotides and derivatives	332	331.053	C10H14N5O6P	[M+H]+	653-63-4	B	46002	45073	9	38708	36668	40666	39531	14544	9	34326	32942	29034	88546	83813	157230	100230	366390	210430	118170	294440	299820	110890	118020	105090	79802	C00360	ko00230,ko01100
438	Uridine 5'-monophosphate	Nucleotides and derivatives	Nucleotides and derivatives	323	324.021	C9H13N2O9P	[M-H]-	58-97-9	B	2141400	1850200	2154200	2938700	2589700	2705600	1088200	1093600	871150	465410	544190	442240	560480	602860	615180	459790	661650	550820	266790	137520	131670	1113100	1041200	1108900	1195800	C00105	ko00240,ko01100
439	Trans,trans-Muconic acid	Organic acids	Organic acids	141.03	142.021	C6H6O4	[M-H]-	3588-17-8	B	82025	186080	221490	173640	244270	283440	145880	92137	47831	9	9	9	9	9	9	9	9	9	9	9	9	191110	162150	193730	188200	--	--
440	Vitexin 2''-O-β-L-rhamnoside	Flavonoids	Flavonoid carbonoside	579	578.137	C27H30O14	[M+H]+	64820-99-1	B	3085200	3134900	5390900	4875100	4469400	3704100	3208000	3258300	2996500	1901900	2200900	2011400	1944000	1264000	1897400	1313900	1028000	816580	755880	1010400	559400	2366900	2108200	2368700	2533300	C12628	ko00944
441	N6-Succinyl Adenosine	Nucleotides and derivatives	Nucleotides and derivatives	384	383.09	C14H17N5O8	[M+H]+	4542-23-8	A	1670800	1922400	1855100	1810800	1953700	1747000	2614900	2457000	2636000	4087400	3089000	3034800	3976600	4603000	4230600	5958000	6978700	7079900	5101900	6996400	6963800	4431800	5124700	5452400	4688100	--	--
442	8-Hydroxy-2-deoxyguanosine	Nucleotides and derivatives	Nucleotides and derivatives	284	283.078	C10H13N5O5	[M+H]+	88847-89-6	B	9	2812.5	9	5034.6	9	4551.6	19388	14332	9764.6	146730	98518	133010	504020	543200	564510	808140	1272000	1260400	1722700	1731000	1458700	389530	440730	381240	396740	--	--
443	N-Acetylthreonine	Amino acids and derivatives	Amino acids and derivatives	160	161.059	C6H11NO4	[M-H]-	17093-74-2	B	92069	97589	99742	95037	92327	86985	60312	73934	69202	81593	88289	81794	85774	92123	107150	115560	140330	114000	85635	124310	114750	88904	86441	91370	83168	--	--
444	Butin	Flavonoids	Dihydroflavone	273.07	272.058	C15H12O5	[M+H]+	492-14-8	A	2281300	2436600	2777200	3623700	3270600	3453100	3085400	3025200	3377700	4216800	4220100	4014900	3208100	2060700	2697200	1977800	1559900	1518800	1030700	1222900	907680	2679200	2618500	2579800	2613100	C09614	ko00941
445	D-Glucoronic acid	Others	Saccharides and Alcohols	193.14	194.033	C6H10O7	[M-H]-	6556-12-3	B	82275	76167	9	192820	248250	130710	535730	426150	869090	3707100	3800600	5420900	3346200	1282700	2247800	630050	800210	567560	260700	379680	385320	1353700	1237200	1099000	1240500	C00191	ko00040,ko00053,ko00520,ko00562,ko01100
446	Cytidine	Nucleotides and derivatives	Nucleotides and derivatives	244.09	243.073	C9H13N3O5	[M+H]+	65-46-3	A	4238500	3912000	4405700	21494000	20799000	21975000	41398000	35996000	49849000	58219000	60656000	56124000	48810000	37705000	42687000	36261000	19639000	27539000	15006000	12788000	4084800	32563000	30444000	32178000	30961000	C00475	ko00240,ko01100,ko02010
447	Deoxyadenosine	Nucleotides and derivatives	Nucleotides and derivatives	252	251.089	C10H13N5O3	[M+H]+	958-09-8	A	1304100	1353300	1459700	1107100	1157700	1298600	707270	567950	557820	5355000	3549300	3039400	7743700	5167100	6397500	5637000	12936000	15531000	3578900	16977000	12613000	4991000	4696500	4554200	4939600	C00559	ko00230,ko01100,ko02010
448	2-(Dimethylamino)guanosine	Nucleotides and derivatives	Nucleotides and derivatives	312	311.107	C12H17N5O5	[M+H]+	2140-67-2	A	8447600	8206400	7914400	6295700	7592600	6835400	10622000	9184100	10182000	19531000	14616000	17297000	21614000	29731000	29966000	29668000	28443000	26280000	24584000	27648000	33453000	19208000	19808000	19968000	19421000	--	--
449	7-Methylguanine	Nucleotides and derivatives	Nucleotides and derivatives	166	165.057	C6H7N5O	[M+H]+	578-76-7	B	433040	414320	332600	332640	454570	403020	689170	604300	708270	936160	1082100	1050500	1359100	1468300	1235300	1481000	2098900	1873700	1995400	1876700	1813500	1043100	1108800	994720	1088700	C02242	--
450	Riboprine	Phenolic acids	Phenolic acids	177.06	178.055	C10H10O3	[M-H]-	7724-76-7	B	408420	347440	257120	83300	107890	67216	67115	58626	61965	9255.8	11827	14952	19763	18502	23118	30447	27528	12568	55613	40507	22533	80160	74338	76651	70416	--	--
451	2,6-Dimethyl-7-octene-2,3,6-triol	Flavonoids	Flavonoid	477.1	478.091	C22H22O12	[M-H]-	5041-82-7	B	335490	281060	331200	210490	239330	211040	165420	182760	174780	149040	166010	117220	96358	43331	65947	56515	49666	53714	26554	33329	24066	152070	136440	132010	134150	--	--
452	Oxalic acid	Phenolic acids	Phenolic acids	161.03	162.026	C9H6O3	[M-H]-	93-35-6	B	51335	66875	75065	29972	30821	34198	23283	23034	17920	25715	25528	17159	21193	13949	15752	11510	21860	19901	25989	36176	21637	27177	27182	24030	28249	C09315	ko00940,ko01110
453	Isochlorogenic acid A	Phenolic acids	Phenolic acids	515.12	516.105	C25H24O12	[M-H]-	2450-53-5	B	1580700	2289800	1785500	773820	820000	552050	157950	287130	158900	9	9	9	9	9	9	9	9	9	9	9	9	321190	362700	399790	364100	--	--
454	Isochlorogenic acid C	Phenolic acids	Phenolic acids	515.12	516.105	C25H24O12	[M-H]-	57378-72-0	B	419510	477300	352300	157580	142170	133440	9	9	9	9	9	9	9	9	9	9	9	9	9	9	9	45374	63958	58273	59553	--	--
455	Luteolin-7-O-glucoside	Flavonoids	Flavonoid	447.1	448.082	C21H20O11	[M-H]-	5373-11-5	A	45719000	40176000	48875000	45937000	43192000	40618000	47887000	43632000	44619000	34994000	38573000	31921000	28789000	15977000	23122000	16086000	11026000	13920000	5260500	9	5374300	34231000	23286000	32915000	33023000	C03951	ko00944
456	Catechin-(7,8-bc)-4β-(3,4-dihydroxyphenyl)-dihydro-2-(3H)-pyranone	Flavonoids	Flavanols	451.1	452.093	C24H20O9	[M-H]-	-	A	87522	101780	99151	2323200	2360900	2253000	9640900	9443100	10078000	14043000	20978000	16567000	13668000	12187000	12663000	3947600	2238700	3113000	1777200	1801100	3210400	3600200	3815000	3680300	3239100	--	--
457	Catechin-(7,8-bc)-4α-(3,4-dihydroxyphenyl)-dihydro-2-(3H)-pyranone	Flavonoids	Flavanols	451.1	452.093	C24H20O9	[M-H]-	-	A	3176900	2467000	3544500	18656000	16540000	17627000	18384000	17244000	18275000	14341000	22511000	19180000	17202000	12304000	12872000	6077500	3420300	5028000	3143000	2625800	3902600	12348000	11591000	11083000	13188000	--	--
458	1-O-[(E)-p-Cumaroyl]-β-D-glucopyranose	Phenolic acids	Phenolic acids	325.09	326.085	C15H18O8	[M-H]-	-	B	1446100	1450100	1581900	838210	717070	775570	305770	277720	272890	104740	119410	81276	34507	21607	39951	9	9	9	9	9	9	360770	412280	387600	455230	--	--
459	1-O-[(E)-Caffeoyl]-β-D-glucopyranose	Phenolic acids	Phenolic acids	341.08	342.079	C15H18O9	[M-H]-	-	B	541880	492810	592000	466630	524630	555040	212390	212180	282070	374340	319730	284040	295540	264010	271030	218130	173760	189790	86627	47816	97795	312660	311680	351970	257800	--	--
460	3-O-(E)-p-Coumaroyl quinic acid	Phenolic acids	Phenolic acids	337.09	338.085	C16H18O8	[M-H]-	87099-71-6	B	20843000	23669000	24948000	30014000	26313000	28652000	20897000	19192000	16191000	8077300	17595000	11515000	8275000	2053700	4002600	1832100	1390400	2073600	515510	126300	143270	14024000	18026000	16568000	16114000	--	--
461	(+)-Syringaresinol	Lignans and Coumarins	Lignans	417.2	418.142	C22H26O8	[M-H]-	21453-69-0	B	242730	187390	147300	150930	209750	189520	170760	177760	227770	206820	196180	189210	192920	191110	190860	228960	245110	209910	176570	216480	170340	189770	205160	201030	201190	C10889	--
462	Hexadecanoic acid 2,3-dihydroxypropyl ester	Lipids	Glycerol ester	329.2	330.251	C19H38O4	[M-H]-	542-44-9	A	224400	167620	149090	264230	292480	330750	371130	356440	516550	794500	700290	663280	642360	192310	475530	225950	208540	191720	191700	223020	188050	357650	365290	358730	359580	--	--
463	3-Galloylshikimic acid	Phenolic acids	Phenolic acids	325.1	326.05	C14H14O9	[M-H]-	110082-91-2	B	314190	277130	283430	335520	363420	373140	173610	117830	155600	32908	57006	30371	21996	9	21960	9	9	9	9	9	9	90966	99825	71747	119660	--	--
464	5-Galloylshikimic acid	Phenolic acids	Phenolic acids	325.1	326.05	C14H14O9	[M-H]-	95719-51-0	A	830990	692600	938550	865970	905260	1214000	443150	215330	269310	131480	269210	147170	9	9	9	9	9	9	9	9	9	236540	235250	304950	211090	--	--
465	3,4,5-Trimethoxyphenyl-β-D-Glucopyranoside	Phenolic acids	Phenolic acids	329.1	330.113	C15H22O8	[M-H]-	-	B	1204300	861260	937620	718840	681270	796270	370100	378200	330380	110540	163070	88263	71232	9	9	9	9	9	9	9	9	255810	273430	283470	280250	--	--
466	1-O-Galloyl-β-D-glucose	Phenolic acids	Phenolic acids	331.1	332.059	C13H16O10	[M-H]-	-	B	437150	690010	1137900	277660	337890	398030	9	9	9	9	9	9	9	9	9	9	9	9	9	9	9	184680	261520	317080	228770	--	--
467	Galloyl Methyl gallate	Phenolic acids	Phenolic acids	335	336.036	C15H12O9	[M-H]-	-	B	9	9	9	1361200	1177400	858540	2056500	2529300	2594000	1051100	1072800	920100	710200	1488500	1626100	315670	312170	518500	423560	341230	436320	1140900	1581900	1445000	1394200	--	--
468	3,5-Di-O-galloylshikimic acid	Phenolic acids	Phenolic acids	477.1	478.125	C23H26O11	[M-H]-	95753-52-9	B	9	9	9	54984	80107	81906	42066	41337	69095	58629	121800	91958	73775	33175	23459	39513	19742	21116	9	9	9	68604	59353	53309	72084	--	--
469	1,6-Bis-O-galloyl-β-D-glucose	Phenolic acids	Phenolic acids	483.08	484.065	C20H20O14	[M-H]-	-	B	1658500	1616800	1473600	1368100	1706300	932830	535960	609480	288250	30100	9	9	9	9	9	9	9	9	9	9	9	440680	468350	499550	503580	--	--
470	2,4,6-Tri-O-Galloyl-D-Glucose	Phenolic acids	Phenolic acids	635.1	636.071	C27H24O18	[M-H]-	108043-99-8	B	144710	146270	168690	299990	209470	267900	125050	113340	45320	9	9	9	9	9	9	9	9	9	9	9	9	153300	180690	198500	238940	--	--
471	2,4-Bis-O-digallic acyl-1,3,6-tri-O-gallic acyl-β-D-glucose	Phenolic acids	Phenolic acids	1243.1	1244.1	C55H40O34	[M-H]-	-	B	87724	63679	46892	66927	29735	43947	203940	179540	273160	418830	357510	373900	351490	92124	179960	76287	77493	63737	73939	82068	81542	159060	162590	161720	163390	--	--
472	Methyl 5-galloyl gallate	Phenolic acids	Phenolic acids	943.1	944.113	C40H32O27	[M-H]-	-	B	86060	78035	86726	54648	52863	38454	15988	26614	13573	9	9	9	9	9	9	9	9	9	9	9	9	17423	20560	13673	17508	--	--
473	3-Hydroxy-5-Methylphenol-1-Oxy-β-D-(6'-O-Digalloyl)Glucose	Phenolic acids	Phenolic acids	589.1	590.103	C27H26O15	[M-H]-	-	B	486320	569870	656760	551870	465240	427420	117010	112160	9	9	9	9	9	9	9	9	9	9	9	9	9	179390	203010	163780	165530	--	--
474	Hexadecanoic acid	Lipids	Free fatty acids	255.23	256.219	C16H32O2	[M-H]-	57-10-3	A	67546000	62878000	66457000	82470000	82861000	79051000	78484000	80610000	80074000	79426000	80635000	83560000	84500000	80822000	75282000	70037000	66910000	70086000	67754000	68836000	67543000	77343000	79219000	76759000	78241000	C00249	ko00061,ko00062,ko00071,ko00073,ko01040,ko01100,ko01212
475	Bioquercetin	Flavonoids	Flavonols	609.1	610.126	C27H30O16	[M-H]-	52525-35-6	A	61853000	61658000	66267000	54214000	55686000	56717000	46224000	43536000	45402000	25408000	31052000	25025000	18960000	10218000	12835000	11389000	12802000	14709000	7279200	10213000	6446500	41747000	40101000	40766000	37679000	--	--
476	Eicosadienoic acid	Lipids	Free fatty acids	307.3	308.248	C20H36O2	[M-H]-	5598-38-9	A	287680	324840	332890	931780	977920	815070	1510700	1453300	1472300	2073900	2306400	2544500	1710500	1405900	942190	1497300	1145200	1190100	1684400	1876300	1764200	1370000	1349900	1274900	1340000	C16525	ko01040
477	Hexahydroxydiphenoyl galloylglucose	Phenolic acids	Phenolic acids	633.1	634.057	C27H22O18	[M-H]-	-	A	2792400	2141000	1748200	2647500	3020300	3105500	1045900	680090	380280	103110	43457	65402	74156	22100	40674	9	9	9	9	9	9	1064100	1021600	1269400	1012200	--	--
478	Glucogallin	Phenolic acids	Phenolic acids	331.1	332.059	C13H16O10	[M-H]-	58511-73-2	B	3216500	4380000	3391000	4263500	2876600	5121500	2765400	2808000	3858700	1946400	2165600	2159900	786830	9	273940	9	9	9	9	9	9	2284700	2667100	2793800	1755900	--	--
479	Hexahydroxydiphenoylglucose	Phenolic acids	Phenolic acids	481.1	482.051	C20H18O14	[M-H]-	-	B	537070	339850	261050	4258600	5494700	3499900	5568700	6224900	4263700	214260	188290	100810	47668	23282	38351	9	9	9	9	9	9	1487700	1592700	1520700	1608900	--	--
480	Digalloylglucose	Tannins	Tannin	483.1	484.065	C20H20O14	[M-H]-	-	A	2822300	2795400	2344200	10595000	8892800	4941600	4578300	5085300	3191200	175080	206850	135070	9	52893	79554	9	9	9	9	9	9	2723600	1784700	1991900	2743500	--	--
481	Betmidin(Myricetin 3-α-L-arabinofuranoside)	Flavonoids	Flavonols	449.1	450.062	C20H18O12	[M-H]-	35589-22-1	B	3808700	3880200	4157100	2282000	3416300	3315500	2181400	2151100	1915300	1081700	1121900	1039800	811060	566780	563820	415170	381580	474130	251480	384790	338940	1537100	1578500	1602700	1778800	--	--
482	Isorhamnetin 3-O-β-(2''-O-acetyl-β-D-glucuronide)	Flavonoids	Flavonols	533.1	534.08	C24H22O14	[M-H]-	-	A	7039400	5971800	6019300	4004900	4295500	3928300	2161000	2462200	2084400	352690	412590	384420	149460	181580	168540	33885	39915	43480	22041	40587	23274	2060000	2030900	2066800	1983300	--	--
483	Procyanidin C1	Tannins	Proanthocyanidins	865.2	866.206	C45H38O18	[M-H]-	37064-30-5	A	1782900	1432900	1252400	730890	801910	834410	820590	602250	440600	285730	186750	287220	172620	246910	231170	105160	96703	118490	79577	9	9	558550	599780	581440	617230	C17624	--
484	Procyanidin C2	Tannins	Proanthocyanidins	865.2	866.206	C45H38O18	[M-H]-	37064-31-6	A	1655300	1432700	1466900	1116900	848700	1188800	571540	591540	608730	261730	328190	263390	202290	189460	217400	115560	133280	131050	97926	71190	113680	506540	586930	666660	548050	--	--
485	Cinnamtannin B2	Tannins	Proanthocyanidins	1153.3	1154.22	C60H50O24	[M-H]-	88038-12-4	B	284030	258400	180180	90821	78064	112920	84265	56746	87351	78964	84807	69712	111970	135170	116840	78516	86543	88640	75752	70104	81026	119670	127910	102510	151180	C17629	--
486	Procyanidin B4	Tannins	Proanthocyanidins	577.14	578.142	C30H26O12	[M-H]-	29106-51-2	A	1361700	1596600	1635900	1270300	1331100	1299800	1583200	1529100	1596900	1253900	1532400	1404700	937490	833970	883220	338270	248140	359230	203150	254950	207610	1095800	1160600	1221400	1168300	C10238	--
487	Tuberonic Acid	Phenolic acids	Phenolic acids	225.11	226.107	C12H18O4	[M-H]-	124649-26-9	A	25207	26415	47974	47099	50968	26009	75670	73939	72710	74069	71120	76408	88317	61638	78778	86072	96366	88960	89994	94608	98409	73477	67908	82726	68863	--	--
488	10,16-Dihydroxy-palmitic acid	Lipids	Free fatty acids	287.23	288.208	C16H32O4	[M-H]-	3233-90-7	B	42022	53118	57177	66668	64508	79297	57806	50208	49839	94421	83257	81766	79311	22986	90073	48697	33384	19135	24650	28361	23542	53459	57537	57454	55855	--	--
489	Cis-Coutaric acid	Phenolic acids	Phenolic acids	295.05	296.041	C13H12O8	[M-H]-	27174-07-8	B	1968800	9	711440	1239500	865040	1246400	1594600	1637800	1280300	606000	569810	370660	334110	308470	518820	106570	72365	115990	67483	54394	63744	661050	739940	645800	874510	--	--
490	9S-Hyroxy-10E,12E-octadecadienoic acid	Lipids	Free fatty acids	295.23	296.214	C18H32O3	[M-H]-	-	B	836470	562440	464420	1201100	1353200	1511700	1762600	1841700	2250400	1402100	1178300	1616900	1660900	1370400	1780000	1292300	1284400	1227500	1580800	1927700	1753500	1463700	1437100	1358700	1389500	--	--
491	9-Hydroxy-12-oxo-10-octadecenoic acid	Lipids	Free fatty acids	311.22	312.208	C18H32O4	[M-H]-	-	A	20105	17160	13286	134040	170660	174470	753960	560580	923260	1699600	1408700	1385400	1255000	317710	834820	291670	238680	211310	156310	179280	164610	515550	534700	505290	517640	--	--
492	9,12,13-Trihyroxy-10,15-octadecadienoic acid	Lipids	Free fatty acids	327.22	328.202	C18H32O5	[M-H]-	-	A	56360	45419	41276	86726	97998	103050	141550	126500	162360	279500	293460	283100	236720	63826	158910	68672	82475	69936	68820	80517	63807	123710	113780	132880	115710	--	--
493	9,10,13-Trihyroxy-11-octadecadienoic acid	Lipids	Free fatty acids	329.23	330.217	C18H34O5	[M-H]-	-	A	215410	159120	149590	256030	286550	321620	362980	338420	517790	745170	694570	653610	641640	197340	450280	215330	199410	185630	192730	213440	181590	347780	351430	352690	349930	--	--
494	Trihydroxycinnamoylquinic acid	Phenolic acids	Phenolic acids	371.1	372.088	C16H20O10	[M-H]-	-	B	155980	137200	148820	101060	117640	141770	83699	78114	70905	45625	57810	48291	14677	9	12070	7596.3	9	13256	9	9	9	59667	65737	70130	61781	--	--
495	24,30-Dihydroxy-12(13)-enolupinol	Terpenoids	Triterpene	455.35	456.329	C30H48O3	[M-H]-	-	A	9	38350	9	35921	27610	16416	87379	66506	58794	70404	61376	55055	116960	283290	308150	295480	796130	720440	614290	494610	501190	217150	233340	208890	204000	--	--
496	3,24-Dihydroxy-17,21-semiacetal-12(13)oleanolic fruit	Terpenoids	Triterpene	471.35	472.323	C30H48O4	[M-H]-	-	B	77356	78074	9	204750	256290	216720	683440	428600	976440	1613900	1883200	1897000	1590000	459670	1352400	264580	182830	165980	121870	193470	163310	630780	589410	611280	621300	--	--
497	2-Hydroxyoleanolic acid	Terpenoids	Triterpene	471.35	472.323	C30H48O4	[M-H]-	26707-60-8	B	9	9	9	205970	253530	215780	650380	357020	927620	1545100	1885500	1732400	1565400	505410	1486000	274320	192830	173100	104680	175480	155150	598670	645550	671670	589770	--	--
498	Luteolin-7-O-β-D-rutinoside	Flavonoids	Flavonoid	593.17	594.132	C27H30O15	[M-H]-	-	B	732060	581930	737670	274700	314740	494270	284120	247240	288790	780710	653010	678130	902320	881610	1134000	1649600	1855200	1603000	1645100	2039000	1743200	552000	591450	623600	695400	--	--
499	N-Acetyl-DL-tryptophan	Amino acids and derivatives	Amino acids and derivatives	289.08	290.112	C15H18N2O4	[M-H]-	87-32-1	B	574000	462900	582110	976230	881380	817840	1110200	939620	1286500	1805000	2373400	1643700	2186100	2334600	2079600	2054200	2070400	2112500	2196000	2051600	2447700	864240	1048900	955460	778760	--	--
500	Jaceosidin	Flavonoids	Flavonoid	331.08	330.074	C17H14O7	[M+H]+	18085-97-7	A	610950	560810	587060	730330	833090	852180	1092200	1101900	1425600	2038900	1611700	1893400	1411600	1386700	1592300	962590	754720	732940	520950	613250	625010	1057600	1045000	1096900	1060600	--	--
501	5-Hydroxy-6,7,3',4'-tetramethoxyflavone	Flavonoids	Flavonoid	359.11	358.09	C19H18O7	[M+H]+	21763-80-4	B	5565900	4838100	4819500	3792400	4068500	4131200	2689300	3088900	3153200	2992900	2647600	2357600	1755000	1617100	1713600	1037100	970410	1111500	838650	860260	905910	2599700	2540200	2676900	2705300	--	--
502	1-Feruloyl-sn-glycerol	Phenolic acids	Phenolic acids	269.1	268.081	C13H16O6	[M+H]+	-	B	9	9	9	56866	49262	37699	139770	130970	199890	224520	142590	165450	222860	303010	225100	220720	240490	205030	202450	249550	297490	129800	105290	128090	125510	--	--
503	2-Feruloyl-sn-glycerol	Phenolic acids	Phenolic acids	269.1	268.081	C13H16O6	[M+H]+	-	B	9	9	9	9	41642	25486	117110	107260	154750	219780	158880	182470	219460	277950	267430	241790	184860	220940	234020	260980	319870	101340	112270	100420	118110	--	--
504	Arecatannin B1	Tannins	Proanthocyanidins	867.21	866.172	C45H38O18	[M+H]+	79763-28-3	B	1304400	1380300	1269900	970980	999790	1062300	573550	595570	597760	297650	304100	343330	288730	287330	285340	155060	125010	184390	155640	125830	163830	721380	689760	580300	643010	C17892	--
505	Apigenin-8-C-glucoside	Flavonoids	Flavonoid carbonoside	433.1	432.088	C21H20O10	[M+H]+	3681-93-4	A	3984500	3827500	5317100	6666600	6359000	5518000	7182900	6334000	7249900	11337000	8889500	10354000	11820000	15238000	14908000	15311000	13178000	11557000	11699000	11708000	12427000	9794500	9602700	9656400	10027000	C01460	ko00941,ko00944
506	Cis-3-p-coumaric quinic acid	Phenolic acids	Phenolic acids	339.1	338.085	C16H18O8	[M+H]+	-	A	10621000	10379000	11595000	19877000	17460000	20989000	13145000	11037000	10319000	8362500	11438000	7136400	6606600	1908100	3560000	1648100	959600	1701400	402090	103250	97642	9447500	9333600	10299000	9807000	--	--
507	Apigenin-6-C-glucose-8-xylcose	Flavonoids	Flavonoid carbonoside	565.1	564.123	C26H28O14	[M+H]+	-	B	774010	932240	1000600	1147000	1219000	1127800	949800	791880	790410	468550	410190	488580	408130	281050	374720	207740	169780	172370	100720	122050	9	568360	427000	502390	474610	--	--
508	Apigenin-6-C-2-glucuronylxyloside	Flavonoids	Flavonoid carbonoside	579.13	578.103	C26H26O15	[M+H]+	-	B	1235800	1204300	2202200	1987400	1736400	1471000	1369700	1410200	1245000	769910	771420	827530	778040	633230	742960	550680	339780	350260	277800	346240	196820	789120	795620	823580	979500	--	--
509	6-O-Galloyl-β-D-glucopyranoside	Phenolic acids	Phenolic acids	333.08	332.059	C13H16O10	[M+H]+	-	B	132140	98091	120450	364250	391300	326560	334720	337220	228580	207830	204790	259040	146680	15010	67581	7542	9	9	9	9	9	190550	185110	210910	169840	--	--
510	Gambiriin A1	Tannins	Proanthocyanidins	581.16	580.134	C30H28O12	[M+H]+	76250-49-2	B	800520	909330	1066400	2214900	2241400	2023100	3518100	3075400	3574500	2137200	2839100	2355500	1436800	1687700	1679200	561690	383370	351030	101180	86030	123460	1551700	1540900	1490900	1604300	C17772	--
511	Genistein 8-C-apiosyl(1→6)glucoside	Flavonoids	Flavonoid carbonoside	565.15	564.123	C26H28O14	[M+H]+	-	B	2173600	2065400	2316400	2135400	1951400	2046300	1649800	1694800	1588400	1453500	1448400	1518300	1636600	1567300	1905400	1739000	1831300	1581700	1718900	1653000	1529600	1454000	1881400	1375400	1654100	--	--
512	Genistein 8-C-glucoside	Flavonoids	Flavonoid carbonoside	433.11	432.088	C21H20O10	[M+H]+	66026-80-0	A	6415800	7305700	9926300	11840000	10622000	10021000	12098000	11798000	12555000	17371000	17244000	16718000	20459000	24538000	27847000	28322000	23002000	20396000	19042000	20706000	20613000	18266000	16022000	16640000	17737000	C10420	--
513	Apigenin	Flavonoids	Flavonoid	271.06	270.044	C15H10O5	[M+H]+	520-36-5	A	28249	32896	36993	51096	52390	48884	51215	51418	63309	107580	89871	96274	89144	82174	89203	73615	55829	53685	52222	52759	45753	72907	58904	56959	56707	C01477	ko00941,ko00943,ko00944,ko01100,ko01110
514	Luteolin	Flavonoids	Flavonoid	287.05	286.038	C15H10O6	[M+H]+	491-70-3	A	83115	71943	89022	123480	128270	139790	137410	156890	172820	221770	234300	231350	191490	222100	222840	168620	125200	101430	95390	105940	122980	153620	137120	139790	172350	C01514	ko00941,ko00944,ko01100,ko01110
515	Diosmetin-7-O-galactoside	Flavonoids	Flavonoid	463.12	462.096	C22H22O11	[M+H]+	-	A	2406900	2638000	3046500	1848800	2024100	1869800	1130900	1085500	1315600	461330	503310	420630	245910	44603	193860	29078	29053	16937	9	9	9	887560	794850	831520	728620	--	--
516	Quercetin-7-O-(6'-O-malonyl)-β-D-glucoside	Flavonoids	Flavonols	551.1	550.074	C24H22O15	[M+H]+	-	A	17567000	18459000	15569000	7876900	8244100	7449100	3535100	3337600	3403800	781250	801110	825150	367530	491950	425220	85958	88527	95232	46155	74039	64008	4511000	4036400	4596000	4128500	--	--
517	Luteolin-7,3'-Di-O-β-D-Glucoside	Flavonoids	Flavonoid	611.16	610.126	C27H30O16	[M+H]+	257-724-7	B	841110	942650	920030	1311100	1014700	1033400	1266900	969520	863490	537920	579320	818160	587380	327120	636690	283600	241450	171890	129730	193120	114440	698800	676760	674770	898580	--	--
518	Lonicerin	Flavonoids	Flavonoid	595.16	594.132	C27H30O15	[M+H]+	20633-84-5	B	5191300	4535900	5470000	4170200	4374000	4531500	3053100	3051100	2723200	1159900	1397600	958040	865290	258300	673620	202620	355210	477010	127150	104860	47208	2170700	2260400	2260900	2292800	C17557	--
519	Vitexin-2-O-D-glucopyranoside	Flavonoids	Flavonoid carbonoside	595.17	594.132	C27H30O15	[M+H]+	-	B	1239700	910300	1341900	1167600	1167300	1282500	1123500	1073800	1159800	994120	944790	1073500	933560	1109000	1081000	1205900	1120600	1140300	1093600	995170	1216300	1355500	1105800	1245200	1016100	--	--
520	Apigenin-6-C-β-D-xyloside-8-C-β-Darabinoside	Flavonoids	Flavonoid carbonoside	535.14	534.114	C25H26O13	[M+H]+	-	A	4358600	3339700	4291700	3935800	4396000	3648000	2817500	3044700	2890600	2130800	2093500	2381000	1647500	1832200	2535800	1508500	1406000	1464800	1387600	1504400	1229600	2354300	1911400	2024300	2083500	--	--
521	PC(18:2)	Lipids	PC	520.34	520.304	C26H51NO7P+	[M]+	-	A	1117900	1343000	1362400	2514100	2206300	1781600	2867400	2357700	1938400	1147600	1272700	1111100	1334400	1254300	1364500	1147800	2835300	2060200	1219500	1559100	1958100	1658400	1622800	1635700	1666300	--	--
522	Hexadecylsphingosine	Lipids	Sphingolipids	274.28	273.243	C16H35NO2	[M+H]+	-	A	2035600	1722500	1412100	1295500	1140100	1603500	1415500	1437400	1099300	1156000	1703200	1157400	2248600	1637500	1719500	1526300	1380800	1634400	1400100	1578700	1236600	1428600	1468600	1955900	1498000	--	--
523	2-Amino-4-dihydroxy octadecyl β-D-galactoside)	Others	Others	480.35	479.31	C24H49NO8	[M+H]+	-	B	9	9	9	3999.8	4492.8	6143.7	11690	11201	10831	54912	42864	41832	53107	50456	52964	73584	55824	53951	34210	42460	45257	33640	26872	32880	35220	--	--
524	Hexadecyl ethanolamine	Others	Others	286.31	285.278	C18H39NO	[M+H]+	-	B	22401	15170	12099	11198	10281	10605	14294	13394	13539	15037	17413	16538	19788	26885	24436	19886	17886	20087	18748	19872	17334	17657	16091	19375	16410	--	--
525	2,3-Dihydroxypropyl-9,12-octadecadienoate-hexose-hexose	Lipids	Free fatty acids	679.39	678.339	C33H58O14	[M+H]+	-	B	25128	28498	19264	102220	54327	75069	87452	104320	71911	78240	83909	94811	75684	41863	85315	9	9	9	9	9	9	43006	56555	31376	68612	--	--
526	LysoPC(18:2)	Lipids	LPC	520.34	519.296	C26H50NO7P	[M+H]+	-	A	1103100	1378800	1362300	2406300	2213600	1724900	2938600	2403300	1951600	1136400	1232800	1090300	1290300	1227800	1280800	1192400	2884300	2093800	1224500	1595900	2028200	1648200	1619800	1684800	1638200	--	--
527	2,3-Dihydroxypropyl-9,12,15-octadecatrienoate-hexose-hexose	Lipids	Free fatty acids	677.37	676.324	C33H56O14	[M+H]+	-	A	1468600	1450300	1435900	4885500	4772200	4220700	5907900	6367000	7002000	10185000	11956000	9868400	8420000	7858100	9365100	5552400	4454000	4208400	4315200	4958400	5036200	6791300	6236800	6308500	6713800	--	--
528	LysoPC(18:1)	Lipids	LPC	522.36	521.311	C26H52NO7P	[M+H]+	-	A	17290000	13389000	9551200	43380000	44323000	39180000	27246000	30226000	28009000	22407000	40065000	35914000	36246000	18896000	20310000	25972000	24128000	23928000	14578000	10263000	8724700	25697000	26348000	25645000	23825000	--	--
529	Glyceryl linoleate	Lipids	Glycerol ester	355.29	354.251	C21H38O4	[M+H]+	26545-74-4	A	170350	154420	127240	220340	163000	138920	401110	416160	331430	212700	186240	181500	415220	433890	527110	570090	1244600	1197900	711300	842230	1076200	476490	497670	538010	552930	--	--
530	LysoPC(18:0)	Lipids	LPC	524.37	523.325	C26H54NO7P	[M+H]+	-	A	1099500	1015900	812690	3011900	2885900	2382300	3920700	3643500	3369700	3011500	3792600	3918100	4816600	3481300	3901600	3570200	4256100	3829900	1997800	2610500	1593400	2695400	2751900	2787200	2538400	--	--
531	6-Hydroxykaempferol-7-O-glucoside	Flavonoids	Flavonols	465.1	464.076	C21H20O12	[M+H]+	-	A	25593000	25369000	28786000	20130000	22576000	20768000	14689000	15224000	12558000	9207300	9762200	7980800	7111600	2962500	4934300	2467500	1892700	1815200	679790	1167500	664350	13010000	11174000	10040000	11455000	--	--
532	6-Hydroxykaempferol-3,6-O-Diglucoside	Flavonoids	Flavonols	627.2	626.12	C27H30O17	[M+H]+	-	B	1732200	1494700	1973000	1195500	1233800	1076300	658540	778330	696810	398610	380820	300290	289750	9	188070	9	9	9	9	9	9	726790	625940	720780	695460	--	--

## Sheet: Table S2
Table S2. Differential metabolites. The values in columns F to Z represent the relative content of the substance in each sample.
NO.	Compounds	K-means group	Class	CAS	day0-1	day0-2	day0-3	day10-1	day10-2	day10-3	day20-1	day20-2	day20-3	day30-1	day30-2	day30-3	day40-1	day40-2	day40-3	day50-1	day50-2	day50-3	day60-1	day60-2	day60-3
1	Caffeoylnicotinoyltartaric acid	1	Phenolic acids	-	153830	286420	229300	216830	222760	256630	53875	20915	37786	31406	45313	17108	18876	10013	9	9	9	9	9	9	9
2	Vanilloylcaffeoyltartaric acid	1	Phenolic acids	-	93891	64822	72847	149610	151250	157640	81471	74333	73064	9	9	9	9	9	15339	9	9	9	9	9	9
3	5-O-p-Coumaroyl quinic acid O-hexoside	1	Phenolic acids	-	155250	106850	140090	108070	122990	143460	64464	49802	31099	3132.4	7470.3	3968	4721.5	9	9	9	9	9	9	9	9
4	1-O-p-Coumaroyl quinic acid	1	Phenolic acids	-	3264300	2529600	3239900	4130300	3209000	4496100	2062300	1894600	1892800	1632900	2194600	1428000	1118700	467750	675830	372670	284940	367720	146670	143730	116550
5	3-Galloylshikimic acid	1	Phenolic acids	110082-91-2	314190	277130	283430	335520	363420	373140	173610	117830	155600	32908	57006	30371	21996	9	21960	9	9	9	9	9	9
6	5-Galloylshikimic acid	1	Phenolic acids	95719-51-0	830990	692600	938550	865970	905260	1214000	443150	215330	269310	131480	269210	147170	9	9	9	9	9	9	9	9	9
7	2,4,6-Tri-O-Galloyl-D-Glucose	1	Phenolic acids	108043-99-8	144710	146270	168690	299990	209470	267900	125050	113340	45320	9	9	9	9	9	9	9	9	9	9	9	9
8	Hexahydroxydiphenoyl galloylglucose	1	Phenolic acids	-	2792400	2141000	1748200	2647500	3020300	3105500	1045900	680090	380280	103110	43457	65402	74156	22100	40674	9	9	9	9	9	9
9	3'-Aenylic acid	1	Nucleotides and derivatives	84-21-9	371150	450610	553420	665110	568970	483910	317940	401720	349570	59486	60681	44128	34179	115300	188160	71264	137680	128990	50446	31528	46206
10	Adenosine	1	Nucleotides and derivatives	58-61-7	11294000	10810000	12044000	13145000	12970000	13978000	7312000	6172800	4715000	1113200	985860	871670	712000	405590	954870	163310	301020	364760	123800	72511	87470
11	Guanosine	1	Nucleotides and derivatives	118-00-3	51441000	51359000	49651000	66774000	80273000	83686000	59760000	43216000	39329000	12785000	12581000	12086000	11651000	6006400	10426000	2764200	7458300	8177200	2549300	2764000	1719700
12	Uridine 5'-monophosphate	1	Nucleotides and derivatives	58-97-9	2141400	1850200	2154200	2938700	2589700	2705600	1088200	1093600	871150	465410	544190	442240	560480	602860	615180	459790	661650	550820	266790	137520	131670
13	Epigallocatechin gallate	1	Flavonoids	989-51-5	15716000	16806000	17654000	14749000	18537000	15472000	10054000	11089000	7964600	1834300	1729400	1560600	934210	558460	1169600	36624	91664	127660	53937	17822	19967
14	Gallate catechin gallate	1	Flavonoids	4233-96-9	14626000	14309000	14138000	12796000	15025000	12895000	8654700	9704300	6366800	1617000	1585400	1268900	939290	520230	1112900	35438	94580	120110	43239	14495	9
15	D-Glucurono-6,3-lactone	1	Others	32449-92-6	301690	401550	9	353640	267690	255010	115930	170130	118300	162420	157210	146180	66861	66435	58125	99107	117870	101280	170950	181800	225330
16	Gemin D	1	Tannins	-	1224200	969930	884940	904740	917970	1451600	465730	425740	187590	20158	23789	12843	24898	7617.7	13895	9	9	9	9	9	9
17	1,3,6-Tri-O-galloyl-β-glucopyranoside	1	Tannins	-	2098700	3123700	2364800	2556000	3540300	2200000	834210	671580	709950	143430	186180	172730	121330	56317	152220	9	9	9	9	9	9
18	Digalloylglucose	1	Tannins	-	2822300	2795400	2344200	10595000	8892800	4941600	4578300	5085300	3191200	175080	206850	135070	9	52893	79554	9	9	9	9	9	9
19	Trans,trans-Muconic acid	1	Organic acids	3588-17-8	82025	186080	221490	173640	244270	283440	145880	92137	47831	9	9	9	9	9	9	9	9	9	9	9	9
20	Uridine 5’-diphosphate	2	Nucleotides and derivatives	27821-45-0	67186	77230	66452	105310	101800	101850	57437	57816	49745	13298	17119	17755	28749	46070	37788	106960	100950	100760	79703	86241	84625
21	Cytidine 5'-monophosphate(Cytidylic acid)	2	Nucleotides and derivatives	63-37-6	63398	56022	64179	183530	106870	207540	222340	233130	83680	18562	21747	34810	87200	79835	54456	128000	238460	242790	196670	125330	91214
22	LysoPG(16:0)	2	Lipids	-	2591000	2301700	2102900	5937400	5555400	5657400	8020000	7209300	5817300	4144700	5319600	4181500	5536700	3959000	5115000	4180900	8940900	8181400	5019500	5965100	5682900
23	LysoPC 18:3	2	Lipids	-	715220	983650	892390	1696500	1575500	1097300	2325300	1883500	1392400	608050	698140	524370	673500	633810	741550	608890	1771000	1355700	648780	883670	1139500
24	PC(18:2)	2	Lipids	-	1117900	1343000	1362400	2514100	2206300	1781600	2867400	2357700	1938400	1147600	1272700	1111100	1334400	1254300	1364500	1147800	2835300	2060200	1219500	1559100	1958100
25	LysoPC(18:2)	2	Lipids	-	1103100	1378800	1362300	2406300	2213600	1724900	2938600	2403300	1951600	1136400	1232800	1090300	1290300	1227800	1280800	1192400	2884300	2093800	1224500	1595900	2028200
26	1,2-N-Methylpipecolic acid	3	Amino acids and derivatives	7730-87-2	172810	97142	98159	127300	152440	125690	123210	124980	106900	76463	83835	63314	83080	72881	85396	69882	64445	70747	27442	31475	28872
27	L-(-)-Tyrosine	3	Amino acids and derivatives	60-18-4	24548000	26351000	29281000	21997000	21042000	21460000	24269000	36855000	29561000	26070000	23270000	19799000	16950000	6226200	14721000	2663400	2842300	3554800	964120	845040	1032400
28	L-theanine	3	Amino acids and derivatives	3081-61-6	28819000	36290000	32480000	26852000	28111000	31092000	27597000	28957000	25984000	18058000	21794000	18141000	13946000	11568000	13724000	1096700	434970	457540	197890	110080	175400
29	L-Tyramine	3	Amino acids and derivatives	51-67-2	5421300	6469100	6721300	6308300	7641100	6628700	5459500	5030400	5929200	4260300	5361300	3892000	3250000	3121200	2597100	1617100	915120	806340	368340	274210	155790
30	4-Hydroxy-L-glutamic acid	3	Amino acids and derivatives	3913-68-6	111780	121400	86760	131840	119120	114680	142820	125640	110560	99375	100120	85134	99835	81399	94339	34717	23810	24902	57050	72789	91192
31	Chlorogenic acid	3	Phenolic acids	327-97-9	57121000	55989000	57842000	80557000	72790000	76327000	56957000	59398000	53209000	25591000	29912000	22926000	11282000	6674000	9870500	2685400	1325700	2068200	573970	278450	218860
32	Trans-ferulic acid	3	Phenolic acids	537-98-4	932540	668350	644640	1125600	954630	925910	907570	712080	1386300	749950	748910	1059200	478450	259290	416050	79302	90499	71240	63464	73865	65159
33	3-O-Feruloyl quinic acid	3	Phenolic acids	1899-29-2	483730	595530	590460	776740	759550	633710	720260	543620	543290	437440	454400	416830	391820	322690	327790	237350	150600	151790	72689	41265	28070
34	Neochlorogenic acid(5-O-Caffeoylquinic acid)	3	Phenolic acids	906-33-2	62518000	58412000	69078000	81849000	83073000	78349000	62252000	67059000	52194000	31113000	30475000	25320000	12703000	7382300	10686000	2829800	1388400	1926300	592870	370350	321550
35	3-O-(E)-p-Coumaroyl quinic acid	3	Phenolic acids	87099-71-6	20843000	23669000	24948000	30014000	26313000	28652000	20897000	19192000	16191000	8077300	17595000	11515000	8275000	2053700	4002600	1832100	1390400	2073600	515510	126300	143270
36	Cis-Coutaric acid	3	Phenolic acids	27174-07-8	1968800	9	711440	1239500	865040	1246400	1594600	1637800	1280300	606000	569810	370660	334110	308470	518820	106570	72365	115990	67483	54394	63744
37	Cis-3-p-coumaric quinic acid	3	Phenolic acids	-	10621000	10379000	11595000	19877000	17460000	20989000	13145000	11037000	10319000	8362500	11438000	7136400	6606600	1908100	3560000	1648100	959600	1701400	402090	103250	97642
38	Guanosine 3',5'-cyclic monophosphate	3	Nucleotides and derivatives	7665-99-8	12898000	16932000	15382000	18144000	25709000	34570000	19746000	15713000	20720000	18793000	20057000	19299000	10817000	3032200	6197700	704780	933640	816380	335870	239490	225270
39	Quercetin-3-O-(2''-O-galloyl)-β-D-glucoside	3	Flavonoids	-	1102500	1291800	1359100	1689100	1680600	1601500	1489300	1375100	1312000	789660	1049000	736340	611560	212540	393980	102040	141260	155090	45341	49805	35943
40	Luteolin-4'-O-β-D-glucoside	3	Flavonoids	-	9901200	10994000	12123000	11207000	11891000	11903000	8966000	9221800	8420600	7425500	7017800	6099100	5284200	2538000	4094900	2646100	1964200	2364600	863130	1061900	815080
41	Luteolin-3'-O-β-D-glucoside	3	Flavonoids	-	52660000	51697000	68862000	54524000	52584000	60211000	56924000	54068000	50410000	58747000	55665000	54141000	47821000	28792000	40565000	35648000	23931000	28383000	11432000	12223000	9946400
42	Quercetin-3-O-α-L-rhamnopyranoside	3	Flavonoids	-	48140000	53238000	54108000	51106000	53949000	55181000	55112000	51941000	51671000	56889000	53656000	48625000	46106000	27338000	36734000	29115000	20931000	25415000	10827000	12015000	8689500
43	Kaempferol 3-O-β-d-glucopyranoside	3	Flavonoids	-	73162000	72633000	78325000	76804000	82675000	86196000	72224000	75710000	65846000	66963000	65983000	60138000	56129000	31048000	46276000	35002000	26694000	30298000	11574000	15246000	10969000
44	Quercetin 3-O-(6′′-galloyl)-β-D-galactopyranoside	3	Flavonoids	53171-28-1	1093200	1339800	1324900	1410500	1819700	1525600	1588300	1336900	1389400	836930	1061900	792640	658950	242970	386930	106550	147080	127610	59316	61552	26009
45	Quercetin 3-O-(6″-galloyl)-β-D-glucopyranoside	3	Flavonoids	56316-75-7	1007300	1265300	1221100	1521900	1608100	1653900	1465500	1425300	1402300	844860	1002400	931020	625870	203650	396610	73219	145450	181820	69285	73657	36319
46	Iso-8-C-hexosyl-luteolin O-hexoside	3	Flavonoids	-	422770	470260	531220	690650	712170	766020	611450	499760	429320	402190	452870	355570	372580	236960	349330	185460	113880	109910	73335	119160	75316
47	Kaempferol	3	Flavonoids	520-18-3	425940	389410	319740	627520	740910	556040	483290	468640	385690	242740	397440	230400	103520	43138	64130	135260	126290	183740	78393	82266	55129
48	(-)-Epiafzelechin	3	Flavonoids	24808-04-6	1453700	1422800	1664600	2026500	2129600	1652400	2230000	2183700	2164000	1348700	1529200	1543100	1123900	1367800	1312100	585900	500770	409750	205050	168340	233380
49	6-C-Hexosyl-luteolin O-hexoside	3	Flavonoids	-	89737	73860	127110	101330	171810	110830	122490	108510	82048	69339	84683	81340	61422	41949	81810	23195	22991	24785	11759	15083	20917
50	Kaempferol 3-O-rutinoside(Nicotiflorin)	3	Flavonoids	17650-84-9	10843000	8895800	12104000	14721000	14996000	14867000	17878000	16697000	18417000	9023200	10640000	6699100	6028700	2100600	5075300	1707500	2080500	4071400	1455300	1002200	574880
51	L-Epicatechin	3	Flavonoids	490-46-0	7492200	7473200	7568300	7294400	8252900	8468500	8312900	8397300	8556600	6951000	7378200	7360000	5732600	6402100	6277500	3494500	2898400	2555200	1194000	964620	1174600
52	Luteolin-7,3'-Di-O-β-D-Glucoside	3	Flavonoids	257-724-7	841110	942650	920030	1311100	1014700	1033400	1266900	969520	863490	537920	579320	818160	587380	327120	636690	283600	241450	171890	129730	193120	114440
53	Procyanidin B4	3	Tannins	29106-51-2	1361700	1596600	1635900	1270300	1331100	1299800	1583200	1529100	1596900	1253900	1532400	1404700	937490	833970	883220	338270	248140	359230	203150	254950	207610
54	Fer-agmatine	3	Alkaloids	-	21022000	18977000	21206000	21734000	21439000	22813000	19848000	19388000	20364000	15700000	16352000	15993000	12673000	13028000	11422000	5034700	4168800	4066400	1531000	1148800	2227900
55	N-Feruloyl agmatine	3	Alkaloids	-	21267000	23457000	21828000	25302000	26191000	26232000	22561000	20895000	22792000	15877000	19069000	17325000	13105000	13620000	12218000	5619600	4455000	4302800	1612400	1217000	2334000
56	Anchoic Acid	3	Organic acids	123-99-9	872070	768040	821760	1007300	971200	1136700	493200	409230	641400	795360	822610	834710	794550	135140	429130	323220	340520	265070	237690	317920	427300
57	Ferulic acid	4	Phenolic acids	1135-24-6	552690	331280	414530	717320	634450	550070	653970	604630	1007300	685280	605510	909350	397330	197360	289070	54747	64040	42363	27715	45686	35130
58	Chlorogenic acid methyl ester	4	Phenolic acids	29708-87-0	265070	262070	230210	409460	429830	403250	421190	447560	456880	301250	428600	423380	205410	138950	169930	109200	55328	64542	35387	32952	9
59	Hexahydroxydiphenoylglucose	4	Phenolic acids	-	537070	339850	261050	4258600	5494700	3499900	5568700	6224900	4263700	214260	188290	100810	47668	23282	38351	9	9	9	9	9	9
60	6-O-Galloyl-β-D-glucopyranoside	4	Phenolic acids	-	132140	98091	120450	364250	391300	326560	334720	337220	228580	207830	204790	259040	146680	15010	67581	7542	9	9	9	9	9
61	Quercetin 3-glycosides; Trisaccharides, 3-O-[α-L-Rhamnopyranosyl-(1->2)-[α-L-rhamnopyranosyl-(1->6)]-β-D-glucopyranoside]	4	Flavonoids	-	274280	219420	259050	377200	456320	459690	550480	506230	473960	306290	405130	347270	266960	120860	213060	82561	123410	98065	35554	42744	35069
62	6-Hydroxyluteolin	4	Flavonoids	18003-33-3	106510	91750	106520	180610	219970	165860	157680	148900	138590	120430	193780	148730	64262	48695	32854	73730	62844	98324	41758	38793	29277
63	Quercetin-O-rhamnoside-O-Hexoside-O-rhamnoside	4	Flavonoids	-	5027600	4366500	4824600	8296200	7293400	8685800	10379000	8352600	8682900	6439000	7871600	7118300	4910800	2060300	4470900	1773300	1957500	2378500	844540	747160	527850
64	Quercetin-O-glucoside-rhamnoside-rhamnoside	4	Flavonoids	-	1409300	1187700	1707800	2425000	2440000	2557100	2931400	2763000	2719500	1936300	2246600	1898500	1423400	569430	1411600	505640	684190	682900	261640	274600	154180
65	Quercetin rha-galactoside-rhamnoside	4	Flavonoids	-	5258400	4476700	4719700	7631300	7605600	8652400	9828000	9745900	9398000	6757600	7763400	6180800	5213700	1952700	3947600	1829900	2186300	2172500	684740	798740	384320
66	Cyanidin 3-rutinoside(Keracyanin chloride)	4	Flavonoids	18719-76-1	5294000	5592600	9	6256700	7142300	7180600	8891500	7726000	8075100	4890500	5841500	5111400	4095800	4025200	3467900	1349600	1186900	1459300	520010	583200	985950
67	Herbacetin	4	Flavonoids	527-95-7	16913	17076	14140	22567	39787	24767	24258	22646	26966	21166	26319	22172	4595	6487.1	5181.2	10325	11262	14774	5010.8	7122.2	9
68	Luteolin C-hexoside	4	Flavonoids	-	195790	144840	248190	788630	1099000	675370	2196400	3384300	3349900	928670	1197800	1222000	525060	637760	695160	373770	345660	407820	379150	469710	415000
69	Methyl gallate	4	Flavonoids	99-24-1	196030	129820	111630	5333800	5220600	4137100	5538200	6769100	4919800	1218100	1531200	1075300	627790	172370	313210	56309	42195	56842	41349	47357	42495
70	Quercetin	4	Flavonoids	117-39-5	1137800	1155900	949480	1648300	2294600	1791800	1419500	1336300	1446100	1467700	2040100	1136300	566560	492940	421560	616240	760360	853070	334460	473380	332970
71	Gambiriin A1	4	Tannins	76250-49-2	800520	909330	1066400	2214900	2241400	2023100	3518100	3075400	3574500	2137200	2839100	2355500	1436800	1687700	1679200	561690	383370	351030	101180	86030	123460
72	UROCANIC ACID(RG)	4	Organic acids	104-98-3	9	9	9	6199200	7213300	4866800	10173000	11319000	11924000	5622900	4094300	3982300	3077600	4824900	5163500	971710	766640	1173800	1418400	1166000	1805500
73	LysoPC 16:2(2n isomer)	4	Lipids	-	211730	221680	212340	650200	638330	562210	773390	971620	682870	302810	388670	245410	405440	432500	492310	186220	245730	394190	122280	225910	189290
74	LysoPC(18:1)	4	Lipids	-	17290000	13389000	9551200	43380000	44323000	39180000	27246000	30226000	28009000	22407000	40065000	35914000	36246000	18896000	20310000	25972000	24128000	23928000	14578000	10263000	8724700
75	N-Acetyl-L-tyrosine	5	Amino acids and derivatives	537-55-3	68976	53369	52690	85692	79194	80735	140250	102680	126810	932690	747730	534340	951650	1975700	1516800	1674300	1023900	854350	398990	346010	245970
76	Asp-phe	5	Amino acids and derivatives	13433-09-5	233260	167790	125780	155290	218130	147220	722930	440280	449770	1243500	1023800	874350	1021300	657570	1007500	687690	692970	686920	250580	330690	338520
77	5-Aminovaleric acid	5	Amino acids and derivatives	660-88-8	24256	24865	14918	23884	20182	30091	32025	39151	36253	64620	40475	56109	61762	28390	40221	70200	58064	78846	32946	22268	17447
78	D-Alanyl-D-Alanine	5	Amino acids and derivatives	923-16-0	7051.2	5469.3	5784.3	9726.6	10483	8279.2	20998	16307	30256	35497	25991	24622	22500	7317.7	18002	11281	15137	10162	18044	19057	25393
79	Histamine	5	Amino acids and derivatives	51-45-6	140950	125390	155490	599010	549130	668150	1331700	1028900	1326400	2027300	2094900	1795200	1567900	1105600	1307600	1173100	675620	809710	493940	519600	299980
80	3-Hydroxy-3-methylpentane-1,5-dioic acid	5	Amino acids and derivatives	503-49-1	2240600	1683700	1389800	923040	1476800	1864600	1222500	918000	1200500	2165900	1980400	1803100	2059000	2155800	1997900	2867700	2382000	2527500	1865400	1094000	922210
81	Piceid-6''-p-coumaroyltartaric acid	5	Phenolic acids	-	9	9	9	9	9	9	33380	28222	35810	88603	66923	118600	92552	162320	125430	97150	84443	85164	67162	37386	65589
82	2,5-Dihydroxybenzoic acid	5	Phenolic acids	490-79-9	10008000	5129400	8635400	11926000	17083000	25575000	14441000	12644000	25319000	57036000	48446000	52236000	39396000	21129000	33747000	29536000	20822000	21300000	7475700	2050500	1549000
83	p-Hydroxyphenyl acetic acid	5	Phenolic acids	156-38-7	100750	122940	154420	407030	278610	363530	338530	320740	505990	937950	755370	762430	780380	927720	970370	506600	255760	215100	82644	98575	9
84	3-(4-Hydroxyphenyl)-propionic acid	5	Phenolic acids	501-97-3	63472	51587	33539	83889	108600	115030	170480	100890	233920	773800	713940	778410	560770	266120	399930	129490	62020	65628	26749	21050	23361
85	4-Hydroxybenzoic acid	5	Phenolic acids	99-96-7	868370	759880	649590	1184900	1398800	1520500	2634800	1710900	5660800	21760000	19076000	21284000	19021000	9098700	13201000	4830900	3344900	2673400	911710	575900	458430
86	p-Coumaryl alcohol	5	Phenolic acids	3690-05-9	11936	10943	9	9	9	9	9	9	9	176850	125080	81068	102120	89844	168900	9	9	9	9	9	9
87	Methyl 2,4,6-trihydroxybenzoate	5	Phenolic acids	3147-39-5	9	9	2263.4	9	9	9	10895	7550.5	19217	26970	28801	30407	13634	10007	13949	5700.6	5871.7	7987.5	5232.9	5087.1	5445.2
88	Uridine	5	Nucleotides and derivatives	58-96-8	437120	304460	346570	1431000	2547100	2294000	4298900	3547900	5005500	7578300	7103000	8124600	7135200	6071700	5959600	5173800	4397100	4377500	2361300	2197000	816480
89	Cytosine	5	Nucleotides and derivatives	71-30-7	266500	241750	251460	1096200	1119500	1073400	2155200	1817000	2874400	3932700	3930800	3679800	3008400	2077900	2593400	2290300	1273600	1723400	1023400	1083300	588550
90	β-Pseudouridine	5	Nucleotides and derivatives	1445-07-4	93992	66241	46125	320280	432770	269010	689610	720940	989770	1693100	1798900	1664800	2057600	2430200	1340300	1930700	1528900	1248000	749990	687680	834060
91	Lumazine	5	Nucleotides and derivatives	487-21-8	18182	15971	9	14677	13852	18278	20752	14017	21517	61349	65666	50828	49253	17606	26994	46004	35842	28033	24096	12434	7056.6
92	Adenine	5	Nucleotides and derivatives	73-24-5	1501700	1373500	1641800	9789100	12402000	13315000	23121000	19393000	25684000	37749000	39524000	35072000	36439000	22034000	35533000	10165000	6340800	6383100	3764300	8242200	3765600
93	2-Hydroxy-6-aminopurine	5	Nucleotides and derivatives	3373-53-3	147900	139050	128000	2429500	3069300	3092800	10470000	8740400	11427000	21877000	22403000	22376000	20690000	21973000	18364000	16316000	10926000	10450000	4876300	4379000	2400400
94	Guanine	5	Nucleotides and derivatives	73-40-5	9	9	9	145800	197180	202560	753260	1002100	1305000	1687000	1137500	1327400	1400000	2073800	1861100	1622800	1039200	1110600	570850	591230	329350
95	7-Methylxanthine	5	Nucleotides and derivatives	552-62-5	3392200	3433200	3595000	6992500	7355600	6754300	8114900	7815400	9481900	8776600	11328000	10050000	9327800	8522700	9165100	8031600	7538300	7261300	6915900	5622000	6179200
96	Cytidine	5	Nucleotides and derivatives	65-46-3	4238500	3912000	4405700	21494000	20799000	21975000	41398000	35996000	49849000	58219000	60656000	56124000	48810000	37705000	42687000	36261000	19639000	27539000	15006000	12788000	4084800
97	Quercetin 3-O-(6''-trans-p-Coumaroyl)-β-D-galactopyranoside	5	Flavonoids	-	9	9	9	9	9	9	1618900	1072500	1897100	5782100	4383900	5920200	5314600	6298000	5316700	4328200	3554400	3751500	2530400	3384000	3207900
98	Protocatechuic acid	5	Flavonoids	99-50-3	1417200	705520	1045400	1422100	2065400	3265900	1770700	1482200	2973600	7370200	6365900	6049700	5072700	2666800	3988300	3444000	2296400	2454500	866350	209040	134240
99	Catechin-(7,8-bc)-4β-(3,4-dihydroxyphenyl)-dihydro-2-(3H)-pyranone	5	Flavonoids	-	87522	101780	99151	2323200	2360900	2253000	9640900	9443100	10078000	14043000	20978000	16567000	13668000	12187000	12663000	3947600	2238700	3113000	1777200	1801100	3210400
100	Resveratrol	5	Others	501-36-0	16428	13049	15438	73925	85331	69021	153790	146520	195040	234970	275630	262030	223560	191870	181220	197100	178070	184530	158820	170640	160120
101	D-Glucoronic acid	5	Others	6556-12-3	82275	76167	9	192820	248250	130710	535730	426150	869090	3707100	3800600	5420900	3346200	1282700	2247800	630050	800210	567560	260700	379680	385320
102	Agmatine	5	Alkaloids	306-60-5	922230	543620	448910	3033600	3006700	3992000	5108900	7253.5	3742800	7349100	9737700	7255200	7071100	4819600	4986900	5039700	4003800	4148000	1936900	1374600	1412400
103	3,24-Dihydroxy-17,21-semiacetal-12(13)oleanolic fruit	5	Terpenoids	-	77356	78074	9	204750	256290	216720	683440	428600	976440	1613900	1883200	1897000	1590000	459670	1352400	264580	182830	165980	121870	193470	163310
104	2-Hydroxyoleanolic acid	5	Terpenoids	26707-60-8	9	9	9	205970	253530	215780	650380	357020	927620	1545100	1885500	1732400	1565400	505410	1486000	274320	192830	173100	104680	175480	155150
105	L-(+)-Tartaric acid	5	Organic acids	87-69-4	9	9	9	67691	78476	37979	246580	229670	398550	862310	526210	781600	550510	608340	809280	9	9	9	9	9	9
106	Citraconic acid	5	Organic acids	498-23-7	166510	97134	111620	1304500	2586600	1317100	4963600	4183400	9255400	23554000	15707000	23940000	16845000	3231500	12594000	2378400	1184500	991390	384760	307940	217230
107	2-Methylsuccinic acid	5	Organic acids	498-21-5	8951900	6635100	6625400	17386000	21895000	15498000	51375000	41020000	67204000	97968000	85051000	83586000	94449000	87404000	105930000	61624000	47474000	40497000	13392000	12000000	11382000
108	4-Guanidinobutyric acid	5	Organic acids	463-00-3	304420	203050	210780	487030	440030	517910	619560	630570	707990	909000	798500	821070	842240	538050	739110	1058700	1005500	1050100	597700	506060	467700
109	2,3-Dihydroxybenzoic Acid	5	Organic acids	303-38-8	1296300	692030	1015000	1355900	1952700	3225200	1663900	1376100	2922500	6445700	6112900	5734300	4683700	2228700	3739200	3266700	2238900	2328200	850660	172140	113270
110	D-Galacturonic acid(Gal A)	5	Organic acids	91510-62-2	91507	87829	58639	163370	236110	142450	689720	470910	831990	4048800	3502800	4660700	3130800	1466200	2570700	583310	669900	564000	270340	438820	349840
111	(Rs)-Mevalonic acid	5	Organic acids	150-97-0	228470	132770	209830	612740	823730	694920	1789900	1698600	2837800	7570300	4774500	5906700	4365000	3368800	6401700	2137600	2442100	2803400	1236800	933060	1024000
112	Choline alfoscerate	5	Lipids	28319-77-9	335510	401800	264070	446880	408770	461670	1053200	771410	1128300	1200000	1715000	1354700	1423300	1571000	2040100	1198600	1097000	1276300	434820	421880	519690
113	LysoPE 18:1	5	Lipids	89576-29-4	1570700	1395200	1457600	3177400	2949600	4145000	2069200	2052400	1764700	2610300	3462800	3211900	3372400	2038400	2166000	2187400	2610500	2953200	1957800	2101800	1946000
114	Palmitoleic Acid	5	Lipids	373-49-9	12099	12219	15724	47443	43523	24288	77132	67759	86493	104740	93166	86596	73535	52781	49550	48199	45425	43033	46536	49758	52645
115	LysoPC 18:0	5	Lipids	-	306010	301740	263210	663390	832510	742170	1030300	998290	889580	1394200	1719700	1418100	2080900	1336400	1428700	1053200	1552600	1227200	744930	1084000	609280
116	Eicosadienoic acid	5	Lipids	5598-38-9	287680	324840	332890	931780	977920	815070	1510700	1453300	1472300	2073900	2306400	2544500	1710500	1405900	942190	1497300	1145200	1190100	1684400	1876300	1764200
117	9-Hydroxy-12-oxo-10-octadecenoic acid	5	Lipids	-	20105	17160	13286	134040	170660	174470	753960	560580	923260	1699600	1408700	1385400	1255000	317710	834820	291670	238680	211310	156310	179280	164610
118	2,3-Dihydroxypropyl-9,12,15-octadecatrienoate-hexose-hexose	5	Lipids	-	1468600	1450300	1435900	4885500	4772200	4220700	5907900	6367000	7002000	10185000	11956000	9868400	8420000	7858100	9365100	5552400	4454000	4208400	4315200	4958400	5036200
119	L-PyroglutamicAcid	6	Amino acids and derivatives	98-79-3	171920	116160	103240	359810	311020	395850	380060	283000	360570	821720	855110	720220	562360	366150	532050	376100	213660	191920	60287	31038	13392
120	Phe-Phe	6	Amino acids and derivatives	2577-40-4	26478	26852	29694	15622	46539	26441	102520	64841	106290	138310	129580	104620	87566	48832	73199	6276.9	18648	22945	9	9	9
121	N-Glycyl-L-leucine	6	Amino acids and derivatives	869-19-2	118560	165050	123960	183950	334570	165090	1460100	959530	1120600	1516200	1689900	1187300	762080	265280	566640	98856	170280	147140	69712	38425	41985
122	5-Oxoproline	6	Amino acids and derivatives	149-87-1	42596	38091	42683	102790	103800	166450	93412	70685	98776	254470	315200	213270	160960	63159	95053	113200	66357	72174	37540	14160	6290.1
123	DL-Alanyl-DL-phenylalanine	6	Amino acids and derivatives	1999-45-7	244730	198570	204830	227460	388400	232420	1092700	645410	1071400	2153700	2165100	1709300	1646800	338420	1071000	188450	331320	304900	52991	34660	26666
124	Leucylphenylalanine	6	Amino acids and derivatives	56217-82-4	391750	306350	293130	301290	519860	343600	1820200	1169800	1739700	2410900	3025700	2407500	1662400	529760	1238100	193340	273260	302720	75787	54584	53810
125	Glycylisoleucine	6	Amino acids and derivatives	19461-38-2	8532.7	5677.1	8647.9	10793	14785	8348.7	58522	39757	47568	68615	79220	54218	41798	10432	25212	9	7071.8	6020.5	9	9	9
126	Glycylphenylalanine	6	Amino acids and derivatives	721-66-4	475630	436170	357670	301080	552870	284450	1600400	911190	972690	1594400	1737400	1224000	766970	274310	593390	124890	172580	131230	93303	59443	67318
127	Glycyl-L-proline	6	Amino acids and derivatives	704-15-4	53974	96146	77640	47112	93582	44964	260800	270530	185600	275610	256960	270880	103450	35058	50635	36120	24623	36553	36804	24925	13716
128	5-Hydroxy-L-tryptophan	6	Amino acids and derivatives	56-69-9	9	9	9	159470	163670	133400	200090	155260	216140	314380	326230	257320	189390	121810	171970	46791	34172	35544	24438	14105	9
129	Vanillic acid	6	Phenolic acids	121-34-6	41225	34967	33134	91082	80985	96336	77552	69921	143170	181100	252600	264730	171130	49425	99277	88686	79498	60338	33348	34290	23276
130	Methyl p-coumarate	6	Phenolic acids	3943-97-3	381030	337080	435240	456860	357930	286570	636900	869010	755850	1169600	1084700	935330	545550	88858	344270	65284	50650	93923	71538	55817	83169
131	Trans-4-Hydroxycinnamic Acid Methyl Ester	6	Phenolic acids	19367-38-5	440870	418280	430770	528890	393560	299180	738220	1080500	923430	1407200	1392700	1175100	681300	99256	390690	54952	45944	104910	64557	64311	87186
132	Pyrocatechol	6	Phenolic acids	120-80-9	43308	49201	42723	70437	57947	82693	9	9	22124	156960	244710	169500	109050	18367	62594	15932	20024	9	9	9	9
133	Caffeic acid	6	Phenolic acids	331-39-5	548250	437820	376800	3289500	3693500	2689900	12538000	12308000	20606000	18005000	16969000	20430000	8504600	8953300	8871100	1505800	655380	624840	278580	273970	241630
134	p-Coumaric acid	6	Phenolic acids	501-98-4	198400	164880	183400	401080	434580	409380	1144400	806210	1839500	3308400	2532500	2776800	2112000	407810	1400800	281200	196070	175840	83149	57287	50462
135	3,5-Di-O-galloylshikimic acid	6	Phenolic acids	95753-52-9	9	9	9	54984	80107	81906	42066	41337	69095	58629	121800	91958	73775	33175	23459	39513	19742	21116	9	9	9
136	2,4-Bis-O-digallic acyl-1,3,6-tri-O-gallic acyl-β-D-glucose	6	Phenolic acids	-	87724	63679	46892	66927	29735	43947	203940	179540	273160	418830	357510	373900	351490	92124	179960	76287	77493	63737	73939	82068	81542
137	Kaempferol-3-O-[4-Hydroxy-E-cinnamoyl-(->6)-β-D-glucopyranosyl-(1->4)-α-L-rhamnopyranoside]	6	Flavonoids	-	112770	93874	106380	208280	197130	231630	300830	283150	261190	251210	315810	242990	204730	115480	200710	106010	111470	135860	88177	55663	40735
138	Quercetin-O-Hexoside-O-Pentoside	6	Flavonoids	-	123270	139930	114830	91443	133270	100240	151110	178830	190510	163640	199150	225680	157000	184580	190590	71077	53390	91609	34949	34074	71723
139	Kaempferol 7-O-β-d-(6''-O-(E)-p-coumaroyl)glucopyranoside	6	Flavonoids	-	1768900	1500900	1053700	1932200	1707900	1564100	3374800	3044000	3018900	2570600	1687600	2670900	2287000	2893600	3344600	599730	667450	740080	839170	740440	9
140	Quercetin-O-glucoside	6	Flavonoids	-	17512000	13786000	17096000	20870000	21460000	20208000	23631000	25202000	29410000	33602000	39232000	21820000	26107000	12434000	14592000	11204000	9565900	9523500	3986200	5076500	3572100
141	Gallic acid	6	Flavonoids	149-91-7	12986000	7340500	8369600	35790000	42937000	46021000	50669000	44682000	48564000	48643000	60115000	51655000	55954000	42594000	50994000	37630000	27783000	30951000	15970000	3436700	2955400
142	Myricetin	6	Flavonoids	529-44-2	280310	334380	278830	1019700	1082000	962490	1271800	1194900	1174000	3076300	3131900	3050500	1603700	1215000	1025000	1190900	796960	1043400	314140	413350	309450
143	Hyperin	6	Flavonoids	482-36-0	24956000	22226000	21913000	22703000	25341000	28038000	27668000	30443000	31433000	40831000	47693000	31016000	30730000	14725000	20006000	10385000	10167000	11452000	4674000	7701700	4643200
144	Isoquercitrin	6	Flavonoids	482-35-9	18112000	17436000	18938000	22151000	24126000	22735000	25891000	25034000	31703000	33751000	36200000	34527000	25767000	10896000	18884000	12107000	9406800	10124000	3384400	6507600	3781600
145	Spiraeoside	6	Flavonoids	20229-56-5	12497000	10391000	10284000	10379000	12588000	14398000	15325000	15599000	18213000	20017000	24884000	18808000	16996000	6896600	8822800	8158000	6173400	6993800	2090100	4168300	2244800
146	Quercetin-7-O-Glucoside	6	Flavonoids	491-50-9	11971000	11587000	13187000	12068000	13352000	13116000	15695000	15304000	16939000	24210000	26005000	19806000	16045000	7857300	12755000	7749500	6187700	6902000	2253700	4444900	2350900
147	Catechin-(7,8-bc)-4α-(3,4-dihydroxyphenyl)-dihydro-2-(3H)-pyranone	6	Flavonoids	-	3176900	2467000	3544500	18656000	16540000	17627000	18384000	17244000	18275000	14341000	22511000	19180000	17202000	12304000	12872000	6077500	3420300	5028000	3143000	2625800	3902600
148	L-Ascorbic acid	6	Others	50-81-7	180050	966470	861790	2211100	2166000	1767200	10769000	7400800	11457000	16028000	13450000	11214000	8093500	933740	8371000	3069300	2139700	4525200	1310300	437270	9
149	Aromadendrin 7-glucoside	6	Others	-	111180	158120	234200	111730	97469	125910	183790	197620	281740	259010	414630	262430	169230	29281	83933	9	9	13513	9	9	9
150	D-(-)-Arabinose	6	Others	10323-20-3	245810	261530	279810	284770	352290	335060	321080	280610	398060	895360	804330	1028900	624120	266100	448840	98131	70141	116410	90184	139900	126330
151	D-Glucose	6	Others	14431-43-7	1370200	1535300	1639500	2491500	2930000	2802800	1741700	1457700	2278200	3266400	3033000	4152700	3149800	1024400	1875200	605160	582040	508630	422850	564670	488040
152	Epicatechin-epiafzelechin	6	Tannins	-	56907	54777	59599	163830	180110	139030	341700	260040	384680	245500	382720	237630	167930	173350	159100	71943	78100	9	9	9	88352
153	Pipecolinic acid	6	Organic acids	535-75-1	169420	115260	109230	332000	306400	404520	359090	277390	365280	840160	896020	720830	638710	402980	526430	359340	239450	196460	59776	21922	13604
154	Dodecanedioic aicd	6	Organic acids	693-23-2	1130.3	1143	1138.9	3111	2925.2	2833.5	4826.9	3095.3	7465.4	7034.9	6603.1	6842.6	5718	1151.3	4057.2	1705.4	1184.8	1214.1	9	1674	9
155	3-Hydroxybutyrate	6	Organic acids	300-85-6	989510	921240	1007800	3039100	2673800	3650700	1736100	1522000	2005500	3444200	4494200	3759100	2475000	1552300	1573900	389390	201210	186080	279490	387640	168450
156	3-Methyl-2-Oxobutanoic acid	6	Organic acids	759-05-7	84365	56937	71248	183220	191740	176870	222380	189150	320880	243730	134440	263150	294380	32081	184210	156200	114810	82506	62250	65264	92899
157	4-Acetamidobutyric acid	6	Organic acids	3025-96-5	497070	469390	435850	1481600	1500600	1615800	1806800	1725000	2273900	2101100	1942800	1892200	1611300	1370900	1685500	491590	323760	343990	168190	358990	208570
158	Docosapentaenoic acid	6	Lipids	24880-45-3	594600	464250	332030	902000	997620	1208400	1119300	1108700	1595200	1625100	1545600	1780500	1557800	844410	1391800	803520	755400	657430	859430	1048200	919230
159	Punicic acid	6	Lipids	544-72-9	321430	232380	170460	505670	496270	595210	749650	764590	900220	821850	773760	785000	719970	443040	677640	348890	328650	300320	366170	511540	410790
160	9,12,13-Trihyroxy-10,15-octadecadienoic acid	6	Lipids	-	56360	45419	41276	86726	97998	103050	141550	126500	162360	279500	293460	283100	236720	63826	158910	68672	82475	69936	68820	80517	63807
161	2,3-Dihydroxypropyl-9,12-octadecadienoate-hexose-hexose	6	Lipids	-	25128	28498	19264	102220	54327	75069	87452	104320	71911	78240	83909	94811	75684	41863	85315	9	9	9	9	9	9
162	2,6-Diaminooimelic acid	7	Amino acids and derivatives	583-93-7	288880	499200	412290	127880	108960	196760	87119	84246	60782	46269	48473	48603	37191	56095	38322	18720	23422	41739	127050	65804	138460
163	3,4-Dicaffeoylquinic acid	7	Phenolic acids	14534-61-3	1894700	2394900	1635500	878920	907230	719770	217020	243810	145800	20635	19599	9	9	9	9	9	9	9	9	9	9
164	Vanillic acid glycoside	7	Phenolic acids	-	3059200	2861500	3809400	1075400	1108600	979350	640420	779790	705620	585890	798530	708850	477450	520890	508760	174420	145090	143590	97432	92921	131680
165	Feruloyl glucose	7	Phenolic acids	-	1661000	2481900	1830600	1006400	1073700	953040	491630	464260	362660	215870	212440	170240	174370	195100	202640	251290	330830	328400	341140	281390	248290
166	Vanillin	7	Phenolic acids	121-33-5	460670	435620	401020	44095	35667	50429	38581	19657	40149	85457	86815	98658	80873	29397	58494	54782	40679	40037	78215	83089	40309
167	4-Hydroxybenzaldehyde	7	Phenolic acids	123-08-0	1294400	1718900	1285900	121590	147120	110950	100000	84386	87903	231190	188540	231410	178100	99610	161220	118130	101960	106400	90349	67509	54881
168	4-Aminobenzoic acid	7	Phenolic acids	150-13-0	227230	213590	292720	85806	94444	68864	23607	31187	23039	9	9	9	9	9	9	9	9	9	9	9	9
169	Hydroxy-methoxycinnamate	7	Phenolic acids	-	280500	241190	210900	106240	109120	108060	82966	87258	105400	55161	50732	63372	52130	76642	84234	69963	88821	88251	87715	107060	87174
170	Riboprine	7	Phenolic acids	7724-76-7	408420	347440	257120	83300	107890	67216	67115	58626	61965	9255.8	11827	14952	19763	18502	23118	30447	27528	12568	55613	40507	22533
171	Oxalic acid	7	Phenolic acids	93-35-6	51335	66875	75065	29972	30821	34198	23283	23034	17920	25715	25528	17159	21193	13949	15752	11510	21860	19901	25989	36176	21637
172	Isochlorogenic acid A	7	Phenolic acids	2450-53-5	1580700	2289800	1785500	773820	820000	552050	157950	287130	158900	9	9	9	9	9	9	9	9	9	9	9	9
173	Isochlorogenic acid C	7	Phenolic acids	57378-72-0	419510	477300	352300	157580	142170	133440	9	9	9	9	9	9	9	9	9	9	9	9	9	9	9
174	1-O-Galloyl-β-D-glucose	7	Phenolic acids	-	437150	690010	1137900	277660	337890	398030	9	9	9	9	9	9	9	9	9	9	9	9	9	9	9
175	Cyclic AMP	7	Nucleotides and derivatives	60-92-4	4981500	6227400	7026300	2468500	2588600	2572000	1168600	1369600	1109400	1550900	1467900	933990	575590	495800	746780	117120	190670	109860	43151	14658	9
176	Uridine 5'-diphospho-D-glucose	7	Nucleotides and derivatives	133-89-1	1910000	3352500	2823200	1020700	1074200	1205400	303770	297580	281770	100820	154850	169900	151860	211700	86663	221050	300240	417790	427510	520310	351690
177	5'-Deoxy-5'-(methylthio)adenosine	7	Nucleotides and derivatives	2457-80-9	82513000	92760000	83220000	32872000	35342000	27280000	3039500	4572100	1657600	13475	19930	16988	139780	181920	360250	250110	443750	506090	1279100	1034800	1610400
178	Phloretin-3,5-di-C-glucoside	7	Flavonoids	-	2477700	2743200	2650000	955990	965220	664010	393690	466250	369800	139800	121540	126730	89186	94441	118240	33500	39131	25001	48833	51469	56997
179	Cis-p-coumaric acid 4-O-glucoside	7	Others	-	816470	580120	650900	265410	376290	497050	132040	88307	117910	145150	76877	110080	153860	191000	165020	141410	131180	112370	154080	110830	113050
180	5,7-Dyhydroxy-1(3H)-isobenzofuran-one-O-glucoside	7	Others	-	1853600	1087200	2068900	488540	370600	395020	9	9	9	9	9	9	9	9	9	9	9	9	9	9	9
181	Vanillic acid-C-glucoside	7	Others	-	3572000	3132300	3372800	1201100	1045000	1409400	921380	698480	965480	884810	917590	822950	489210	633640	571800	196370	166020	165590	99636	90147	168550
182	D-(+)-TrehaloseAnhydrous	7	Others	99-20-7	1101200	1083500	918460	710080	549820	778780	223760	216120	171770	223280	212950	272780	260300	200690	250030	264080	309140	306840	344060	308860	399390
183	D-Glucose 6-phosphate	7	Others	56-73-5	2306700	2654100	2536800	553480	624430	528300	398260	418550	486250	533520	507840	605500	661060	799430	708530	377200	366020	341840	297610	527810	292740
184	Glucose-1-phosphate	7	Others	59-56-3	2128400	2534100	2546100	575970	608220	503680	423180	422450	450830	587110	519240	586760	698310	814170	793380	390860	360790	386580	342240	503860	328040
185	Turanose	7	Others	547-25-1	85842	83735	78694	31709	16445	34941	9	9	9	9	9	9	9	9	9	9	9	9	9	9	9
186	Glucarate O-Phosphoric acid	7	Others	-	4284000	3262700	9	1455100	9	9	332740	267520	412840	927900	1284300	840750	260460	91369	423110	9	353570	9	9	9	9
187	Theaflavin-3-gallate	7	Tannins	30462-34-1	1451000	1768700	1523700	642710	647420	680720	150650	192240	111540	6129.8	5656.7	8140.5	9	9	9	9	9	9	9	9	9
188	Theaflavin-3'-Gallate	7	Tannins	28543-07-9	1738800	2115800	1940100	863180	785540	772400	199880	232750	135690	12928	9	13092	9	9	9	9	9	9	9	9	9
189	Theaflavin 3,3'-Digallate	7	Tannins	30462-35-2	1716500	1921900	1691900	475750	445100	397910	79958	88240	54977	3379.7	9	9	9	9	9	9	9	9	9	9	9
190	Cinnamtannin B2	7	Tannins	88038-12-4	284030	258400	180180	90821	78064	112920	84265	56746	87351	78964	84807	69712	111970	135170	116840	78516	86543	88640	75752	70104	81026
191	DL-2-Aminoadipic acid	7	Alkaloids	542-32-5	443160	741990	559370	167260	148670	271730	183110	187400	133940	63923	114160	124750	128000	194750	169830	206890	190540	230030	369610	495110	309920
192	Phenylpyruvic acid	7	Organic acids	156-06-9	523880	976630	918160	77555	82797	64282	47331	38414	69806	9	9	9	9	9	9	9	9	9	9	9	9
193	Cyclo(Tyr-Leu)	8	Amino acids and derivatives	82863-65-8	9	9	9	21065	72514	25316	360180	192710	272590	1484600	1001400	672490	911420	689660	810390	1340300	1223700	1085500	1099200	1243700	1382100
194	N-(3-Indolylacetyl)-L-alanine	8	Amino acids and derivatives	57105-39-2	37741	23058	34549	37561	51330	45477	79582	66145	56181	137970	139440	140810	250550	672760	527980	621430	497640	365210	296110	300540	314600
195	L-Homocitrulline	8	Amino acids and derivatives	1190-49-4	60628	69550	70198	48105	30173	38766	50779	62834	51385	75851	55777	60314	58046	84584	62272	36847	34754	43278	109840	82391	116770
196	N6-Acetyl-L-lysine	8	Amino acids and derivatives	692-04-6	390920	449850	391280	503800	476970	550590	545540	599330	635000	701250	738270	759560	672490	721300	719090	382060	532570	449380	1195300	970840	1528900
197	N-α-Acetyl-L-arginine	8	Amino acids and derivatives	155-84-0	30872	25158	23465	39256	58859	39200	118740	93940	107770	293240	236690	194890	240720	241440	288610	272410	210230	201940	254400	292320	442540
198	Beta-Hydroxyacteoside	8	Phenolic acids	95587-86-3	9	9	9	9	9	9	9	9	9	249530	231940	192050	252340	353490	280750	367890	347320	221860	248810	247210	265640
199	Salicylic acid	8	Phenolic acids	69-72-7	206880	200850	102640	32244	52567	70120	63852	26403	24409	141090	155010	157880	207190	80146	165740	225520	276650	272810	394080	268810	258780
200	p-Hydroxybenzoyltartaric acid	8	Phenolic acids	-	9	9	9	35157	87919	33734	262250	212190	313140	1317300	738960	706310	1005500	1091500	1264900	1307800	1498800	1282400	1383700	1514300	1613000
201	Vnilloylmalic acid	8	Phenolic acids	-	9	9	9	9	9	9	9	9	14200	74270	62919	106350	206800	149520	206810	441850	465210	427930	499390	384310	525920
202	Caffeoylmalic acid	8	Phenolic acids	-	55222	40766	44125	223450	209550	237620	288090	258440	306610	611730	639230	701380	729090	694030	597150	697060	790780	642500	781880	825960	825310
203	Feruloylmalic acid	8	Phenolic acids	-	129460	101480	90025	100360	84641	97393	50270	48335	78023	30574	40438	47883	75682	9	9	219020	257660	233020	229840	283230	218880
204	Benzoylmalic acid	8	Phenolic acids	-	9	9	9	9	22888	9	9	27131	32717	119470	59390	67525	173090	77258	129640	358450	423680	260090	483650	527360	501880
205	Cis-p-Coumaroyltartaric acid(cis-Coutaric acid)	8	Phenolic acids	-	308590	268700	278550	775430	625400	801120	1097000	941080	1095500	2165600	1991300	2029400	2681400	2174300	2383800	2515200	2619400	2793100	2745200	2809900	2552700
206	Terephthalic acid	8	Phenolic acids	100-21-0	408610	238890	261160	319740	287310	434090	231980	218030	327980	527810	517370	532060	636070	570320	572790	723730	979760	867330	788250	1069300	982150
207	1-Feruloyl-sn-glycerol	8	Phenolic acids	-	9	9	9	56866	49262	37699	139770	130970	199890	224520	142590	165450	222860	303010	225100	220720	240490	205030	202450	249550	297490
208	Thymine	8	Nucleotides and derivatives	65-71-4	21053	15765	11190	71152	73077	63766	410870	181770	194940	575280	585300	584350	2883700	2469000	3040300	5690600	12483000	10861000	17341000	17271000	18325000
209	5-Methylcytosine	8	Nucleotides and derivatives	554-01-8	9	9	9	45141	79850	44496	148590	64195	220690	949280	398450	548550	820870	1729400	1273000	1186600	939150	838720	564750	1195100	948160
210	1,7-Dimethylxanthine	8	Nucleotides and derivatives	611-59-6	518900	501840	523330	1142400	1396400	1202900	2420300	2299700	2506600	6322500	5924000	5688800	9907400	7189100	9889000	15166000	19136000	22339000	22460000	23143000	19310000
211	8-Hydroxyguanosine	8	Nucleotides and derivatives	3868-31-3	4521.1	5640.1	9	18852	18159	21281	85179	143660	155120	500790	561530	578340	756710	928370	729900	976800	1044400	874170	911720	1073800	1255500
212	1-Methyladenine	8	Nucleotides and derivatives	5142-22-3	71157	67566	72769	89456	123630	100910	231820	198650	230310	241880	319030	302010	362730	483840	453630	401940	484030	505790	538910	466240	412170
213	9-(β-D-Arabinofuranosyl)hypoxanthine	8	Nucleotides and derivatives	7013-16-3	117030	197620	136630	139860	95703	168190	71522	72186	55121	36623	9	9	104560	308350	215810	293390	512150	489050	701870	352330	355200
214	Hypoxanthine	8	Nucleotides and derivatives	68-94-0	35233	25696	41721	380180	433690	416860	1568400	3746300	2466100	2435100	2280300	2907000	3371900	7081900	5429200	13949000	14969000	14319000	11737000	10067000	11143000
215	1-Methylxanthine	8	Nucleotides and derivatives	6136-37-4	9	9	9	11159	7623.9	5539.3	16222	17237	14435	41245	37557	42864	148930	237330	234190	607700	1126500	935070	1532200	1391900	1489400
216	Xanthine	8	Nucleotides and derivatives	69-89-6	37934	21415	31680	269670	640250	463750	2280600	2797000	2753200	7406500	7886500	9434100	15736000	26820000	18132000	31145000	39032000	33816000	30948000	32937000	38232000
217	Uracil	8	Nucleotides and derivatives	66-22-8	77376	115330	117700	440210	492420	486970	739240	760560	676880	1195000	1384700	1543100	1548800	1531500	1574600	2912200	3501500	3136700	4329000	4385400	3995500
218	Thymidine	8	Nucleotides and derivatives	50-89-5	1619400	1415400	1176800	1399900	2034100	1552900	3676500	3618900	3316300	13823000	9020200	11142000	18899000	30257000	23661000	30904000	30827000	26509000	17526000	22049000	13449000
219	Allopurinol	8	Nucleotides and derivatives	315-30-0	19829	13633	20431	267590	310030	276170	1114300	2721500	1674100	2007000	1697600	2191100	2688800	5376800	3823000	11487000	12276000	11911000	9552400	8348000	8942600
220	Deoxyguanosine	8	Nucleotides and derivatives	961-07-9	1961200	1928500	1835600	1363200	1393600	1522700	600520	633560	389280	1280000	786430	740250	5360300	5194400	6807100	6505700	12290000	19207000	4219100	20826000	16812000
221	5-Methyluridine	8	Nucleotides and derivatives	1463-10-1	42326	32607	21937	12248	14459	15624	22867	24719	24627	38779	28926	28758	41416	84612	62320	94318	118590	113730	195020	268730	323000
222	Deoxycytidine	8	Nucleotides and derivatives	951-77-9	212030	214760	222080	212270	726400	201760	742020	539160	776390	7603400	3267900	4487400	5985700	10099000	9625900	8255600	5705800	5489900	3046800	7602400	4422600
223	2'-Deoxyadenosine-5'-monophosphate	8	Nucleotides and derivatives	653-63-4	46002	45073	9	38708	36668	40666	39531	14544	9	34326	32942	29034	88546	83813	157230	100230	366390	210430	118170	294440	299820
224	8-Hydroxy-2-deoxyguanosine	8	Nucleotides and derivatives	88847-89-6	9	2812.5	9	5034.6	9	4551.6	19388	14332	9764.6	146730	98518	133010	504020	543200	564510	808140	1272000	1260400	1722700	1731000	1458700
225	Deoxyadenosine	8	Nucleotides and derivatives	958-09-8	1304100	1353300	1459700	1107100	1157700	1298600	707270	567950	557820	5355000	3549300	3039400	7743700	5167100	6397500	5637000	12936000	15531000	3578900	16977000	12613000
226	Kaempferol 3-O-(2''-trans-p-Coumaroyl)-β-D-glucopyranoside	8	Flavonoids	137018-32-7	9	9	9	9	9	242870	432770	383030	446730	1664000	1579300	1728800	2097400	1993100	1417700	3494600	3054000	2763600	2022900	2725900	2003700
227	Luteolin-7-O-β-D-rutinoside	8	Flavonoids	-	732060	581930	737670	274700	314740	494270	284120	247240	288790	780710	653010	678130	902320	881610	1134000	1649600	1855200	1603000	1645100	2039000	1743200
228	isohydroxymatairesinol	8	Lignans and Coumarins	-	9	9	9	9	9	9	47066	50956	76795	174720	116470	126810	203090	241480	226480	264390	287860	187930	255390	264100	236780
229	D-Sorbitol	8	Others	50-70-4	154070	218470	93126	2041800	2231400	1343100	6596900	8006000	8236000	5937900	3875000	4128800	6313200	4077000	8515000	9914100	11482000	9468500	7811700	7820400	6812500
230	Nicotinic acid	8	Others	59-67-6	5548.3	4725.6	5092.7	33495	31976	23432	82904	112630	96271	106920	102810	111150	168230	240600	215100	397440	564700	481320	410570	507800	526730
231	Dulcitol	8	Others	608-66-2	182330	289000	116640	2179800	2676700	1708200	7529700	8417400	8504100	6577100	4368900	5077100	7213600	4841400	9396400	9762200	12667000	11600000	9734900	7740200	7683200
232	2-Amino-4-dihydroxy octadecyl β-D-galactoside)	8	Others	-	9	9	9	3999.8	4492.8	6143.7	11690	11201	10831	54912	42864	41832	53107	50456	52964	73584	55824	53951	34210	42460	45257
233	Procyanidin A2	8	Tannins	41743-41-3	9	9	9	137850	159020	140810	207150	198330	247700	397480	343210	441100	411830	369990	270880	433660	416070	430810	394210	400640	399840
234	Theophylline	8	Alkaloids	58-55-9	67625	63627	64141	84407	100180	91511	109080	98230	100810	401110	323390	314000	472560	364590	409350	896820	1056100	1227400	1372600	1578900	1202900
235	3-O-(2-O-Acetyl-β-D-glucopyranosyl) oleanolic acid	8	Terpenoids	-	3183900	3231700	2773000	4216900	4123300	2768900	6007600	6055900	5702000	3113100	2482700	2424000	5678200	5200700	5944200	10635000	23341000	22891000	17058000	15332000	15671000
236	24,30-Dihydroxy-12(13)-enolupinol	8	Terpenoids	-	9	38350	9	35921	27610	16416	87379	66506	58794	70404	61376	55055	116960	283290	308150	295480	796130	720440	614290	494610	501190
237	2-Furanoic acid	8	Organic acids	88-14-2	784480	442920	727570	870790	971480	1081600	1070100	700280	1564100	4724100	4512000	4833400	4624900	4601700	4192800	6135000	6899900	5826100	6019600	7363400	7230600
238	(S)-2-Hydroxybutanoicacid	8	Organic acids	3347-90-8	9	9	9	9	9	9	14900	12629	11750	13070	9	9	18214	28917	28144	21849	30402	20558	31921	9	33754
239	Adipic Acid	8	Organic acids	124-04-9	698840	660780	702270	551880	565360	626860	472270	442780	475810	572400	596730	532060	672110	588640	744720	3489900	4268800	3547800	3689700	3683300	3587800
240	(S)-(-)-2-Hydroxyisocaproic acid	8	Organic acids	13748-90-8	9	9	9	53320	59264	47354	204600	220740	242710	365780	413260	348520	460800	504500	484820	697530	899260	908610	963710	1073700	976820
241	α-Hydroxyisobutyric acid	8	Organic acids	594-61-6	9	9	9	9	9	9	20378	21776	14668	16874	13956	15816	19507	28504	37140	49031	59015	40406	33832	9	55351
242	2-Methylglutaric acid	8	Organic acids	617-62-9	480010	434120	470610	378300	429320	416130	365690	348460	353950	472510	440860	420640	501430	433870	543490	2383500	3286400	2715500	2751500	2845100	2558700
243	1,3,7-Trimethyluric acid	8	Organic acids	5415-44-1	12628	12115	10213	8279.2	8601.1	12993	12292	15751	15334	33125	25649	27194	40075	32615	33038	84778	95595	76099	119270	134730	98803
244	5-Hydroxyhexanoic acid	8	Organic acids	185956-02-9	20590	19231	20471	24756	22052	24609	19551	22615	11969	25266	21401	23776	27162	33897	33303	89696	139810	120870	84259	139810	111110
245	Oxaloacetic acid	8	Organic acids	328-42-7	24698	30290	37643	9	6268.5	4047.5	11299	4304.8	4032.6	10261	10045	8638.3	22128	16288	63050	45661	29208	38271	39262	84120	79679
246	2-Hydroxybutanoic acid	8	Organic acids	600-15-7	9	9	9	9	9	9	116450	117490	121520	158810	167110	145470	190210	177460	210460	233200	270840	247340	272670	302380	289230
247	MAG(18:2)	8	Lipids	-	1609000	2172300	2086800	1892600	1446000	860660	3851000	2831400	2362000	2463700	1724800	1541900	4606200	8773700	10474000	8417200	16030000	15184000	12748000	11107000	12434000
248	Glyceryl linoleate	8	Lipids	26545-74-4	170350	154420	127240	220340	163000	138920	401110	416160	331430	212700	186240	181500	415220	433890	527110	570090	1244600	1197900	711300	842230	1076200
249	L-Isoleucine	9	Amino acids and derivatives	73-32-5	76948000	71049000	65032000	49782000	54502000	54389000	47247000	33918000	39656000	64812000	59985000	50674000	45990000	10695000	38517000	6685100	7245100	7239900	1024400	1004300	964970
250	α-Aminocaproic acid	9	Amino acids and derivatives	327-57-1	16778000	12584000	10414000	6766800	7931400	8099500	6581000	3736000	4729900	10511000	9411200	7372100	6013200	1178500	4636100	690020	774580	789500	101000	99243	94392
251	L-(+)-Lysine	9	Amino acids and derivatives	56-87-1	2943500	2466900	1698900	1421500	1633100	1611700	1799500	1110100	1578200	3527900	3478100	2552500	2051600	992170	1613600	303210	266760	282790	67471	62819	56390
252	L-Glutamine	9	Amino acids and derivatives	56-85-9	3576000	2815800	1887100	1609200	1910600	1804900	1997300	1273700	1853700	3966800	3815900	3151400	2295500	1089700	1901700	344450	307930	296430	76977	77697	64326
253	2-Aminoisobutyric acid	9	Amino acids and derivatives	62-57-7	212360	200040	179400	209750	227530	240300	110570	88800	105620	228160	228070	236260	245300	134750	210460	161070	103970	109580	35184	11364	13200
254	Coniferyl alcohol	9	Phenolic acids	458-35-5	98419	76368	97056	78565	80649	45342	49044	49155	69673	84549	83216	61786	42713	22561	35275	9	16318	9	29362	20371	9
255	Methyl ferulate	9	Phenolic acids	2309-07-1	77142	97202	88721	39204	26218	25698	28426	35468	48431	78477	61127	71454	65496	51013	70126	9	9	17536	9	9	9
256	3,4-Dimethoxycinnamic acid	9	Phenolic acids	14737-89-4	36484	37389	48153	16767	16368	16550	16477	17303	19477	36883	34090	33300	31894	20157	26556	4589.6	3123	3442.9	3172.3	2977.9	3349.3
257	D-Pantothenic Acid	9	Others	79-83-4	6768800	6132500	5875500	5256700	5395400	5711500	6679300	7323900	6203300	5096000	5146700	5454500	6045900	8958800	7941600	1087500	642020	1099000	957980	2024800	1734200
258	Trehalose 6-phosphate	9	Others	4484-88-2	54785	40512	39761	44429	60046	47496	48702	38315	38402	47864	53399	59474	68088	66839	74176	30617	25232	25224	23131	35876	25612
259	Gluconic acid	9	Others	526-95-4	1310100	1383600	1498200	1370000	1372400	1481500	1005800	968320	1020000	1230600	1172200	1166500	1158800	932120	1012300	453870	424330	345230	258620	305430	260590
260	N',N'',N'''-p-Coumaroyl-cinnamoyl-caffeoyl spermidine	9	Alkaloids	-	454690	365350	477790	343530	498490	440450	372230	390520	429950	495520	532730	578090	479420	518210	462200	180740	123250	108460	37161	27250	26625
261	D-Xylonic acid	9	Organic acids	526-91-0	4658400	5222300	5598400	6386400	6239700	6969400	4941700	4160700	4435600	6313400	6418200	6125400	5854300	3748500	4521400	1890000	1393800	1007800	710630	1207000	550420
262	Fumaric acid	9	Organic acids	110-17-8	357200	614480	663280	418260	254480	337840	261150	238320	252720	698940	428320	744510	429310	384250	448830	156380	134590	100630	150820	145860	9
263	N-Acetylneuraminic acid	10	Amino acids and derivatives	131-48-6	9	9	5266.4	17289	11350	13088	44021	33182	32551	20819	20294	19613	25298	19296	16508	16018	24242	18474	22283	11563	9
264	L-2-chlorophenylalanine	10	Amino acids and derivatives	103616-89-3	9	9	9	128120	134920	125380	230290	221700	245090	317500	271700	199650	284650	217660	186570	150580	209380	185750	229260	241340	305380
265	Sinapoyltartaric acid	10	Phenolic acids	-	256170	531000	316730	17666000	19305000	9524800	28074000	38155000	26237000	14139000	13931000	17441000	15491000	26139000	18783000	8710600	8877000	9004600	7918800	5898300	10791000
266	Benzoyltartaric acid	10	Phenolic acids	-	19769	9	22852	75950	75560	30539	314560	331980	287710	190770	113340	108940	156970	240350	293500	9	9	9	9	9	9
267	Caffeoyl-pen	10	Phenolic acids	-	9	9	9	646960	633920	213200	1373900	1812200	1314900	929070	796530	884090	831700	1397800	1503600	471180	517510	577180	399580	360550	561480
268	Galloyl Methyl gallate	10	Phenolic acids	-	9	9	9	1361200	1177400	858540	2056500	2529300	2594000	1051100	1072800	920100	710200	1488500	1626100	315670	312170	518500	423560	341230	436320
269	3-O-(3,4-Dihydroxy-5-methoxybenzoyl)3,3',4',5,5',7-Hexahydroxyflavan	10	Flavonoids	-	9	9	9	302680	394660	231490	631840	872040	776230	440580	485010	447440	535040	914860	866920	348420	318830	341320	292820	269100	424150
270	5,7,2',5'-Tetrahydroxy-8,6'-dimethoxyflavone	10	Flavonoids	-	9	9	9	33337	41589	25024	168600	176990	153950	152870	179980	187610	179030	182100	196020	64945	40562	49153	27573	31636	56717
271	Taxifolin	10	Flavonoids	480-18-2	1297400	774970	864550	1596100	2091900	1397900	5941300	6169500	4559700	4613100	4872000	5478600	5192700	10178000	7829800	4237300	6095100	5583100	6367300	6201300	7868700
272	2-Methoxy-6-acethyl-7-methyljuglone-5-O-sulfate	10	Others	-	9	9	9	2292400	1177900	1026900	3352100	5455400	3772100	3300800	3606700	4318700	4696500	5572200	5971800	4224800	5387300	4947100	4508200	4172600	4616200
273	Ribitol	10	Others	488-81-3	439800	411710	318950	2104800	2355400	1126400	7489200	7541400	5469800	6427500	5418200	5677100	11277000	13703000	16290000	4697500	3115400	4312100	4540100	6665900	8377700
274	D-Arabitol	10	Others	488-82-4	271420	269550	205930	1277900	1496800	679130	4925000	5189300	3436000	4098000	3692700	3545800	7114300	9624800	10490000	3088400	2080800	2959700	3122500	4489500	6085600
275	Xylitol	10	Others	87-99-0	252070	225350	164460	1059600	1174600	671320	3548900	3425600	2680900	2531300	2119000	2393800	4413100	5010600	6075700	1871700	1212000	1843600	2088300	3086300	3820600
276	1-Stearoyl-sn-glycero-3-phosphocholine	10	Lipids	19420-57-6	1335900	1075400	1065500	3433100	3122600	2549300	4519400	3766800	3597500	3177800	4196600	3623500	5758200	3879100	4344700	3533300	4694800	4449900	2215700	3044800	1937500
277	Cis-10-Heptadecenoic Acid	10	Lipids	29743-97-3	1563400	1447500	1603900	6082100	5990800	5775000	11578000	10332000	11952000	15261000	14275000	15501000	14457000	11732000	10164000	9387700	10016000	9921400	11565000	12060000	13737000
278	Elaidic Acid	10	Lipids	112-79-8	24075000	22179000	22490000	58649000	59633000	53272000	67176000	68834000	67578000	73955000	72136000	68921000	74429000	71870000	65544000	66338000	68269000	69421000	70513000	73532000	69010000
279	5(S)-HETE	10	Lipids	70608-72-9	46712	48195	46981	99633	93904	112680	137940	148610	130820	68685	91179	65314	125900	101690	168200	48060	59440	80513	38765	56031	46185
280	Docosatetraenoic acid	10	Lipids	28874-58-0	36181	35099	30757	82679	90651	70717	124420	100770	111180	72155	94868	111090	122210	78207	107700	70708	79486	61584	85643	110810	105920
281	11-Octadecanoic acid(Vaccenic acid)	10	Lipids	506-17-2	6927300	6212500	6589900	17201000	17588000	15618000	21264000	21463000	20842000	21956000	20772000	19501000	23496000	20106000	20035000	20727000	20527000	19459000	20842000	15261000	18941000
282	LysoPC 16:0	10	Lipids	17364-16-8	6537700	6112000	5197700	16622000	16105000	13177000	23664000	22213000	22142000	15662000	18596000	16309000	22891000	22782000	24456000	15765000	17922000	21584000	10322000	15639000	11381000
283	LysoPC 15:0	10	Lipids	-	285270	258560	209240	751880	756170	532410	1464200	1342500	1624600	742860	848190	716200	1176600	1257000	1572100	685990	901200	1145700	539600	804160	628380
284	LysoPC 17:0	10	Lipids	-	106330	103660	92743	314750	318810	237640	419560	431850	404430	321800	410860	309780	474380	457390	567950	316040	383300	467990	226960	355880	226630
285	12,13-EODE	10	Lipids	6799-85-5	21171	18562	15809	118090	120730	75848	210520	219880	218090	91506	106980	172850	105590	102590	100460	77932	68138	68608	85816	121340	124140
286	9S-Hyroxy-10E,12E-octadecadienoic acid	10	Lipids	-	836470	562440	464420	1201100	1353200	1511700	1762600	1841700	2250400	1402100	1178300	1616900	1660900	1370400	1780000	1292300	1284400	1227500	1580800	1927700	1753500
287	LysoPC(18:0)	10	Lipids	-	1099500	1015900	812690	3011900	2885900	2382300	3920700	3643500	3369700	3011500	3792600	3918100	4816600	3481300	3901600	3570200	4256100	3829900	1997800	2610500	1593400
288	L-AsparticAcid	11	Amino acids and derivatives	56-84-8	9242300	8763800	6543300	4744200	4852500	5570600	2360400	1614000	1611600	2476500	2646400	1912900	1640900	546370	1131700	225470	204530	205340	306260	233300	368420
289	L-Tryptophan	11	Amino acids and derivatives	73-22-3	16079000	15581000	12897000	6655100	7365300	8223700	3255300	2662600	3273600	3643800	3511200	2897900	1809900	507140	1069700	152590	165160	207760	114210	114980	102790
290	D-Serine	11	Amino acids and derivatives	312-84-5	36580	32916	30708	18911	18953	22025	13892	9889.4	10504	12517	10438	11580	14880	6172.9	8844	9	9	9	2260.9	9	9
291	Nicotianamine	11	Amino acids and derivatives	34441-14-0	60794	48904	47552	37594	36996	32588	27609	23074	37098	17258	17677	16021	16717	27150	23615	19635	22257	19964	4973.2	6770.4	6493.7
292	5-(2-Hydroxyethyl)-2-O-glucosylohenol	11	Phenolic acids	-	234180	201860	191950	142600	118680	145460	51738	39745	27520	9	9	9	9	9	9	9	9	9	9	9	9
293	Glucosyloxybenzoic acid	11	Phenolic acids	-	14908000	13212000	12968000	6790200	7715800	8427600	2514100	2165700	1789400	215190	225690	199230	85803	35731	77127	9	9	9	9	9	9
294	Caffeoylmalic acid isomer	11	Phenolic acids	-	407950	342980	358580	170620	177680	211280	71349	77619	48274	9	9	9	9	9	9	9	9	9	9	9	9
295	5'-Glucopyranosyloxyjasmanic acid	11	Phenolic acids	-	1304300	1392200	933330	569280	563670	653530	217870	193980	132530	33717	34546	34493	27373	9	9	9	9	9	9	9	9
296	Salicylic acid O-glycoside	11	Phenolic acids	-	12986000	11797000	14411000	7258400	7076400	8381700	2254800	2015800	1774800	219470	232850	201140	100740	9	86605	9	9	9	9	9	9
297	p-Coumaric acid-O-glycoside	11	Phenolic acids	-	1713300	1454900	1436600	720050	761170	1053300	319190	445850	376780	9	9	9	9	9	9	9	9	9	9	9	9
298	Coniferin	11	Phenolic acids	531-29-3	553080	524880	559410	458470	451760	403410	209490	191200	205370	235650	244540	229890	194620	178920	176540	135110	121730	117430	44142	54811	59318
299	Cryptochlorogenic acid	11	Phenolic acids	905-99-7	75664000	68379000	45956000	47488000	40830000	37801000	25420000	27879000	20196000	6631300	6174800	7522700	3530600	1352400	2247500	771260	471490	605350	188850	187560	159710
300	Cinnamic acid	11	Phenolic acids	140-10-3	90383	82821	94184	45698	45090	49180	13091	10286	15255	26857	19185	26869	26596	9	12693	3902.3	2247.4	1961.3	9	9	9
301	2,5-Dihydroxy benzoic acid O-hexside	11	Phenolic acids	-	415970	485000	570290	238400	246830	283730	125350	134600	141800	44162	56581	39930	34409	9	9	9	9	9	9	9	9
302	3-O-p-coumaroyl quinic acid O-hexoside	11	Phenolic acids	-	134370	124390	111140	62097	77092	66451	38333	34825	34105	21414	29119	26247	23999	37153	31180	11830	7106.9	8449.3	3388.1	9	8366.6
303	5-O-p-Coumaroyl shikimic acid O-hexoside	11	Phenolic acids	-	125400	108060	133000	71861	68146	60892	15994	14435	10902	9	9	9	9	9	9	9	9	9	9	9	11653
304	1-O-[(E)-p-Cumaroyl]-β-D-glucopyranose	11	Phenolic acids	-	1446100	1450100	1581900	838210	717070	775570	305770	277720	272890	104740	119410	81276	34507	21607	39951	9	9	9	9	9	9
305	3,4,5-Trimethoxyphenyl-β-D-Glucopyranoside	11	Phenolic acids	-	1204300	861260	937620	718840	681270	796270	370100	378200	330380	110540	163070	88263	71232	9	9	9	9	9	9	9	9
306	1,6-Bis-O-galloyl-β-D-glucose	11	Phenolic acids	-	1658500	1616800	1473600	1368100	1706300	932830	535960	609480	288250	30100	9	9	9	9	9	9	9	9	9	9	9
307	Methyl 5-galloyl gallate	11	Phenolic acids	-	86060	78035	86726	54648	52863	38454	15988	26614	13573	9	9	9	9	9	9	9	9	9	9	9	9
308	(+)-Afzelechin-3-O-gallate	11	Flavonoids	-	5313800	6187500	6945400	3569400	3495800	3255400	840530	1079100	679670	9	9	9	9	9	9	9	9	9	9	9	9
309	Quercetin 3-O-(6′′-O-acetyl)-galactoside	11	Flavonoids	-	2148600	1438000	3691400	1368300	1437100	1731100	1089200	826860	975800	199850	213980	220820	90170	130260	139130	15030	25149	24306	12250	20913	19226
310	Kaempferol 3-O-(6′′-O-malonyl)-galactoside	11	Flavonoids	-	4208900	3651100	4315400	2558000	2735200	2218300	1176000	1508100	1237000	192280	211640	224770	90427	111270	80924	9	9	9	9	9	9
311	Kaempferol 3-O-(6′′-O-malonyl)-glucoside	11	Flavonoids	-	4443700	3689500	4288500	2588100	2804900	2393900	1329900	1545100	1248900	234430	251010	226280	73496	86338	109470	9	9	9	9	9	9
312	Pinocembrin 7-O-β-D-glucoside(Pinocembroside)	11	Flavonoids	75829-43-5	57628	64829	70528	40980	52084	39811	24692	22975	22128	11162	12743	6611.7	6289	9	9	9	9	9	9	9	9
313	Naringenin-O-glucoside	11	Flavonoids	-	1007000	1002600	1096000	788970	820940	647790	346030	405890	257130	115220	129270	83679	9	9	9	9	9	9	9	9	9
314	Kaempferol 3-O-(6″-O-acetyl)glycoside	11	Flavonoids	-	6191900	3611400	4506400	2979100	3223000	3127500	1456900	2004100	1690000	280170	252980	263810	89419	113730	144280	32545	29210	20428	9	25680	9
315	Oenin chloride	11	Flavonoids	7228-78-6	140960	154830	127990	75722	67436	69896	34683	49819	30064	14599	13107	14340	9475.6	10651	10471	9	9	9	9	9	8065
316	Isorhamnetin O-acetyl-hexoside	11	Flavonoids	-	25664	22776	20281	13326	14170	10126	5376.5	6896.8	7608.6	9	9	9	9	9	9	9	9	9	9	9	9
317	Malvidin 3-O-galactoside (Primulin)	11	Flavonoids	30113-37-2	174480	172800	196500	87012	73084	64162	29189	47480	29950	10956	13012	9960.6	8000.3	9300.2	9	9	9	9	9	9	9
318	Isorhamnetin 3-O-β-(2''-O-acetyl-β-D-glucuronide)	11	Flavonoids	-	7039400	5971800	6019300	4004900	4295500	3928300	2161000	2462200	2084400	352690	412590	384420	149460	181580	168540	33885	39915	43480	22041	40587	23274
319	Quercetin-7-O-(6'-O-malonyl)-β-D-glucoside	11	Flavonoids	-	17567000	18459000	15569000	7876900	8244100	7449100	3535100	3337600	3403800	781250	801110	825150	367530	491950	425220	85958	88527	95232	46155	74039	64008
320	Pinoresinol-Hexose	11	Lignans and Coumarins	-	4963500	4659300	4993600	3476700	3116300	3030400	1566300	1539100	1495200	593430	862700	520140	409070	67024	227190	34655	39321	76510	16395	35753	21048
321	Esculin(6,7-DihydroxyCoumarin-6-glucoside)	11	Lignans and Coumarins	531-75-9	1858100	1603700	1995900	949350	1410900	1280900	367920	347930	319880	83933	86877	74066	69388	9	29644	9	9	9	9	9	9
322	Esculin Hydrate	11	Lignans and Coumarins	66778-17-4	686950	660440	874800	407010	458630	421360	203040	211710	122760	9	9	9	9	9	9	9	9	9	9	9	9
323	Piceid	11	Others	-	482200	467690	388640	304060	280990	325860	118790	93733	50698	20708	9	9	9	9	15885	9	9	9	9	9	9
324	Nicotinamide	11	Others	98-92-0	8641700	5316700	5656500	5562900	5827500	6565400	1831000	1346400	1661400	1286700	999980	1179100	688430	129610	448720	113770	134530	149380	395180	408940	501350
325	Galactinol	11	Others	3687-64-7	7133800	5385700	4545000	3976000	3210900	3484000	1013400	1152500	1024000	814760	651740	1225600	584410	609720	575540	215280	316970	365330	971230	738880	1021800
326	Melibiose	11	Others	585-99-9	1080300	678250	906640	601150	458790	571160	135270	145790	109880	58800	52179	90823	55062	36210	49215	29098	32104	28397	51962	39898	51950
327	Catalpol	11	Others	2415-24-9	343100	313100	394130	169460	144890	139550	88638	88407	64854	17912	15499	7130.5	8175.4	9	6107.1	9	9	9	9	9	9
328	Isomaltulose	11	Others	13718-94-0	1731600	1476400	1202500	1243500	920480	1246400	326800	352000	265410	118310	108700	136650	95794	82246	103300	70494	83142	79737	110490	137410	112800
329	D-(+)-Melezitose	11	Others	597-12-6	40801	33792	38089	37081	34125	26555	17404	15283	10999	7497.4	10039	13366	9	8751.2	9	6007.4	5153.2	5339	7157.2	9383.8	9
330	D-(+)-Sucrose	11	Others	57-50-1	4025600	2833500	2712900	2120000	1602900	1956700	495590	662750	618740	471660	382010	775560	360220	393510	369380	110400	160950	243420	588600	491210	615490
331	Biotin	11	Others	58-85-5	103860	129810	144880	58290	65956	39551	32144	22334	34729	9	9	9	9	9	9	9	9	9	9	9	9
332	3,3'-Bis(3,4,5-trihydroxybenzoyl) theasinensin C	11	Tannins	-	184800	266890	217870	87214	146360	142410	52251	52552	47568	20592	9	9	9	9	9	9	9	9	9	9	9
333	Theaflavin	11	Tannins	4670-05-7	3591600	5329800	3949500	2792600	2753000	2672500	1196400	1258400	1000500	269170	348090	343540	175290	174400	135490	42151	27269	51108	31483	38055	28677
334	Procyanidin C1	11	Tannins	37064-30-5	1782900	1432900	1252400	730890	801910	834410	820590	602250	440600	285730	186750	287220	172620	246910	231170	105160	96703	118490	79577	9	9
335	Procyanidin C2	11	Tannins	37064-31-6	1655300	1432700	1466900	1116900	848700	1188800	571540	591540	608730	261730	328190	263390	202290	189460	217400	115560	133280	131050	97926	71190	113680
336	Betanin	11	Alkaloids	7659-95-2	15550000	15787000	18182000	8395100	7358000	8706200	3626600	4157900	3244800	858210	764240	866560	344950	508840	438640	82216	118430	110630	59563	78063	71102
337	3-Hydroxy-3-methyl butyric acid	11	Organic acids	625-08-1	667840	540970	494980	318850	347240	402770	86542	64336	76771	184600	198990	179520	198830	146480	183120	46965	34371	37125	22156	24108	43977
338	L-(-)-Malic acid	11	Organic acids	636-61-3	49783000	55392000	58404000	33746000	28476000	35791000	6658400	4427400	5016700	8730900	12057000	9906000	5243200	1133300	1930600	9	9	3444400	1434500	1679300	1058400
339	Kinic acid	11	Organic acids	77-95-2	9874200	12967000	13558000	7100400	8550400	9436500	3519700	3973100	4225600	3517900	4877500	3224400	2407400	682000	1438800	651250	694120	880520	566940	307920	341520
340	Citric Acid	11	Organic acids	77-92-9	33327000	28863000	31079000	22405000	15857000	20841000	5706000	5046700	5742700	7032400	9361200	9419600	4685900	1121100	1837500	2113600	2163100	2348500	1992400	1256700	1155400
341	6-Aminocaproic acid	11	Organic acids	60-32-2	1292800	1163600	1223800	641800	733360	802410	502890	373430	430310	450020	413280	334140	304140	70947	258150	43240	55644	62088	10461	11439	9705.9
342	9,10-Dihydroxy-12-octadecenoic acid	11	Lipids	263399-34-4	556600	608970	767940	529650	419770	465660	181790	196700	103530	39864	53222	55546	63613	78813	147960	73674	60330	29705	52387	50919	51509
343	12-OxoETE	11	Lipids	108437-64-5	1816100	1084400	885110	752640	848450	842130	480670	583560	441480	116340	160700	93166	97740	84921	101630	41181	54679	61043	19275	26934	26124
344	L-Valine	12	Amino acids and derivatives	72-18-4	129950	125160	120950	88764	96473	94882	61468	31133	34065	73713	89388	71205	76953	9442.1	26318	8535.4	13010	25111	9298.7	9954	3610.1
345	Oxidized Glutathione	12	Amino acids and derivatives	121-24-4	466470	511870	474730	359250	363930	306150	221270	303070	244260	170050	175570	176850	137030	147660	121310	73554	55907	52260	85703	94089	53751
346	L-Citrulline	12	Amino acids and derivatives	372-75-8	1372100	1773000	1682100	1022500	951580	1057500	750120	700370	660920	514090	568520	498630	334480	260110	239340	111550	129970	99637	130920	66612	9
347	L-Phenylalanine	12	Amino acids and derivatives	63-91-2	58702000	52525000	45467000	35071000	41453000	41610000	29257000	20188000	24399000	26910000	26006000	21839000	14550000	2970900	9690200	710230	762050	873620	172150	140080	187480
348	Methionine sulfoxide	12	Amino acids and derivatives	62697-73-8	1007500	911370	905180	627510	619020	691770	489050	498760	596780	520600	541940	481010	268740	207460	241720	108220	126730	148590	103970	103040	102170
349	DL-Norvaline	12	Amino acids and derivatives	760-78-1	7736100	7374800	6231800	4708000	5004900	6077900	3139300	1872400	1919300	3964900	3717100	3166500	2825100	507070	1814700	460650	606440	632940	206200	233130	185370
350	3-O-p-Coumaroylquinic acid	12	Phenolic acids	-	32329000	37531000	34889000	28138000	27018000	28567000	18172000	16304000	15123000	5553000	9232400	5439200	4294400	1375400	2895700	1087700	726960	1129200	256970	108960	101500
351	p-Coumaroylmalic acid	12	Phenolic acids	-	4392700	3472600	2973900	3308400	3604100	3514300	2100000	2431500	2450000	542280	1011300	467000	268150	103930	185900	9	9	44949	71582	90679	9
352	Salicin	12	Phenolic acids	138-52-3	437010	490060	401440	349550	372760	306380	370820	347890	419240	72834	131760	72298	48720	60112	72886	9	9	9	9	9	9
353	3-O-p-Coumaroyl quinic acid	12	Phenolic acids	1899-30-5	23743000	25951000	23598000	25171000	27960000	26751000	22175000	19766000	15268000	9043800	16348000	10649000	7849100	2038600	4545500	2048400	1725900	2060300	489020	126130	165280
354	Syringic acid O-glucoside	12	Phenolic acids	-	25826	20709	20386	22021	21270	25172	12201	11676	15615	7906.9	7798.2	5901.8	4280.3	9	9	9	9	9	9	9	9
355	1-O-[(E)-Caffeoyl]-β-D-glucopyranose	12	Phenolic acids	-	541880	492810	592000	466630	524630	555040	212390	212180	282070	374340	319730	284040	295540	264010	271030	218130	173760	189790	86627	47816	97795
356	Kaempferol-3-O-glucoside-7-O-rhamnoside	12	Flavonoids	-	5263500	4866100	5565800	4565900	4463100	4297800	3131200	3099100	3169200	1131600	1311700	1008400	853570	293960	692710	235990	261910	392710	139880	68129	9
357	Isorhamnetin-7-O-β-D-glucopyranoside	12	Flavonoids	-	5187000	5089800	6181400	4043700	4937200	4644800	3380000	3648700	3266700	3047500	2889900	2481000	1898000	1089800	1422800	849460	839880	733400	317180	383140	339130
358	Limocitrin 3-rhamnoside	12	Flavonoids	-	12136000	12652000	11360000	8946600	9175500	7152800	5396700	6158600	5904600	2382900	2511800	2018900	1338200	258330	981580	108520	109620	114500	22603	73497	36253
359	Myricetin 3-O-galactoside	12	Flavonoids	-	54185000	48119000	53021000	43714000	50113000	46188000	42384000	32945000	34870000	22297000	30906000	25438000	15300000	6975900	9754100	4076200	3628700	4305600	1327800	2522000	1638100
360	Quercetin 3-O-(6′′-O-malonyl)-galactoside	12	Flavonoids	-	3485800	2823400	2854800	2785200	2739300	2226800	1852300	2245600	2163000	375870	405590	435980	159390	178740	174820	9	9	9	9	9	9
361	Isorhamnetin-3-O-β-D-glucoside	12	Flavonoids	-	5620100	5276700	6158500	4456100	5301800	5236200	3807500	3937900	3810700	3308600	2996800	2812900	1929400	1127900	1502500	874850	792770	849470	346720	486090	377290
362	Kaempferol-3-O-neohesperidoside	12	Flavonoids	32602-81-6	4465200	4107400	4598600	3863400	3823200	3746600	2610500	2672900	2491300	899090	1127900	961760	574840	234480	482180	101580	194250	319590	96386	49165	40139
363	Isohyperoside	12	Flavonoids	35589-21-0	27037000	30999000	30691000	22446000	25228000	23745000	16632000	15808000	15084000	11466000	11228000	9854100	7775900	3504800	6105200	2773400	2035600	2404900	831110	1269700	819860
364	Genistin(Genistein 7-O-Glucoside)	12	Flavonoids	-	475300	476530	804310	480010	463950	442040	262810	272660	202660	128540	97801	89822	9	9	9	9	9	9	9	9	9
365	Myricetin-O-glucoside-rhamnoside	12	Flavonoids	-	10216000	9299300	9949800	7132300	6910500	7442800	5222500	5353300	4483800	2345400	2926400	2166300	1912000	1019500	1349900	914950	930000	902650	443560	565590	397010
366	Quercetin glucoside-glucoside	12	Flavonoids	-	1607900	1497100	1658500	1137800	1117300	1206600	661730	788790	644340	349150	385070	297120	227200	99046	144900	9	9	9	9	9	9
367	Kaempferol 3-O-β-d-(6''-O-(E)-p-coumaroyl)glucopyranoside	12	Flavonoids	-	4927900	4783100	5317000	4368000	4541400	4171800	3253600	3182000	3081700	1040300	1355800	887840	805250	273170	628890	150440	265680	367660	119740	101950	43139
368	Kampferol 3-O-(6″-galloyl)-β-D-galactopyranoside	12	Flavonoids	-	1593000	1785200	1962500	1580700	1591800	1512900	944230	844500	807790	739620	762700	512160	443510	174640	321920	133820	116210	202570	59555	61081	56699
369	Kampferol 3-O-(2″-galloyl)-β-D-galactopyranoside	12	Flavonoids	-	1651000	1647400	2032000	1391700	1419100	1425600	992570	841850	942900	680510	820230	533230	459270	166520	319180	106080	126280	185080	63508	49245	47442
370	Kampferol 3-O-(6″-galloyl)-β-D-glucopyranoside	12	Flavonoids	56317-05-6	1656200	1523600	1615900	1546500	1441900	1422900	925340	936870	822500	620380	769570	543520	449210	176990	251980	127370	121240	174790	61657	73105	46470
371	Eriodictyol-7-O-Glucoside	12	Flavonoids	38965-51-4	329640	320810	360590	330010	258720	312110	190050	229600	131620	159640	143410	130510	102390	36708	80470	60793	41409	54418	17654	26144	15961
372	Kaempferol glc-rha	12	Flavonoids	-	4279600	3720700	4325400	3472000	4008500	3649300	2631900	2421300	2463700	888640	1120100	687120	611900	192990	500540	128000	220670	320750	88855	54139	24836
373	rutin	12	Flavonoids	153-18-4	53223000	46922000	54693000	39847000	42439000	46198000	29436000	28759000	24581000	16206000	21045000	13997000	12409000	5052700	8057600	5353000	7211900	6838700	3875500	5036800	2876600
374	Kaempferol 7-O-glucosdie	12	Flavonoids	16290-07-6	9434100	9305800	9937800	8566300	9546800	9291800	6776000	6932800	5845100	5719300	6208300	4093400	4116700	1725900	2463200	2175100	1743900	2275200	829670	1096900	655090
375	Cyanin chloride	12	Flavonoids	2611-67-8	13017000	15224000	14319000	11888000	13663000	13140000	11383000	11286000	8390300	6222300	7177500	6317900	4549900	4704700	4537300	1130300	947520	1081200	592160	504760	755420
376	(-)-Catechin gallate	12	Flavonoids	130405-40-2	5086400	5292400	5229500	5007800	5100900	4273300	4131800	4004600	3019000	839640	884540	965140	608340	432220	528260	24572	97505	108650	87687	23455	21223
377	Trifolin	12	Flavonoids	23627-87-4	10132000	8017900	9072700	8104000	8200100	7373200	5865300	6161700	5253400	4867800	5382300	4345000	4165900	1486600	2417300	2017200	1560200	1863600	645580	931950	554260
378	Tricetin	12	Flavonoids	520-31-0	1992700	1890500	2028900	1725100	1813800	1638500	1182600	1258300	1248700	1153400	1061200	1199600	747100	638630	747980	454290	314740	289530	168500	215030	155540
379	(-)-Epicatechin gallate	12	Flavonoids	1257-08-5	6132000	5848900	5442500	5399400	6166800	5061100	4201200	4530700	3133600	828640	902730	775100	621770	408640	585370	18746	118270	113480	86320	32250	9
380	Astragalin (Kaempferol 3-O-Glucoside)	12	Flavonoids	480-10-4	11987000	11850000	13868000	12313000	11878000	11291000	8352200	8926000	7164100	6453400	7101600	5002400	4642300	1879300	3164700	2527800	1969600	2438900	915450	1299200	762500
381	Gallocatechin 3-O-gallate	12	Flavonoids	5127-64-0	14956000	14646000	12827000	11147000	13712000	13263000	7691700	9121900	7617500	1295100	1688200	1376000	868710	442460	1033500	28042	112950	108480	46922	34847	9
382	Quercetin-3-O-α-L-arabinopyranoside(guaijaverin)	12	Flavonoids	22255-13-6	9481200	8521800	11009000	7504200	8670300	8130700	7170200	8035000	7391500	3146700	3804200	3151100	2277800	1293100	1792000	1070000	1270000	1234200	707820	820010	632390
383	Tricin 7-O-hexoside	12	Flavonoids	-	12275000	13244000	11900000	9058800	9929900	9257500	6470200	5122900	6285600	2558200	2687000	2105400	1566000	296860	955630	109930	121430	126730	23697	68627	31647
384	Kaempferol 3,7-dirhamnoside(Kaempferitrin)	12	Flavonoids	482-38-2	744540	1082700	934220	780690	769780	756360	688270	582800	768910	399500	515530	646410	408980	269770	283350	115060	153920	174310	64136	82041	112880
385	2,6-Dimethyl-7-octene-2,3,6-triol	12	Flavonoids	5041-82-7	335490	281060	331200	210490	239330	211040	165420	182760	174780	149040	166010	117220	96358	43331	65947	56515	49666	53714	26554	33329	24066
386	Diosmetin-7-O-galactoside	12	Flavonoids	-	2406900	2638000	3046500	1848800	2024100	1869800	1130900	1085500	1315600	461330	503310	420630	245910	44603	193860	29078	29053	16937	9	9	9
387	Lonicerin	12	Flavonoids	20633-84-5	5191300	4535900	5470000	4170200	4374000	4531500	3053100	3051100	2723200	1159900	1397600	958040	865290	258300	673620	202620	355210	477010	127150	104860	47208
388	6-Hydroxykaempferol-7-O-glucoside	12	Flavonoids	-	25593000	25369000	28786000	20130000	22576000	20768000	14689000	15224000	12558000	9207300	9762200	7980800	7111600	2962500	4934300	2467500	1892700	1815200	679790	1167500	664350
389	Pinoresinol	12	Lignans and Coumarins	487-36-5	11020000	10543000	7732200	7869200	9271400	8277500	7173800	7251400	6847100	7585900	8127500	4611500	5713000	2499400	4815200	2999700	2232100	2591600	1267700	1333200	1060100
390	Theasinensin C	12	Tannins	-	17367000	15784000	16832000	15526000	14852000	15533000	11152000	11832000	12518000	5057500	7974200	6158500	3747900	3700800	3659300	891680	563940	857500	283170	243920	537530
391	Catechin-catechin-catechin	12	Tannins	-	1641900	1084600	1225800	1135300	601500	794140	830570	703480	497190	198690	280160	406000	226540	285330	203830	94554	116240	116090	55157	65438	118980
392	Spermine	12	Alkaloids	71-44-3	1368400	1224200	1130000	811560	882250	845150	632580	607760	650680	664260	675930	627450	358350	281360	336610	159620	157580	197020	121700	140070	145830
393	10-Formyl-THF	12	Alkaloids	2800-34-2	1593000	1738700	2001600	1262500	1620200	1644400	1359600	1422000	1251100	625540	595490	643240	638300	769820	674190	302170	540020	524370	702060	604640	576440
394	Shikimic acid	12	Organic acids	138-59-0	4999800	4059100	4298400	3873800	4567400	3820900	3294000	2595800	2663100	2384200	2895800	1908600	1723700	1113600	1600800	1053700	641050	732280	193400	9	9
395	Succinic acid	12	Organic acids	110-15-6	36594000	30069000	32978000	21998000	28370000	32847000	9318800	7009300	8614900	21208000	23442000	17613000	17093000	5637700	12619000	4322000	2953100	2980400	1129400	627160	893250
396	Methylmalonic acid	12	Organic acids	516-05-2	35535000	31481000	33272000	23144000	30676000	33580000	9522300	7141000	9108500	21218000	24264000	18239000	17846000	5657100	12780000	4446500	3171100	2863500	1114900	661770	9
397	Benzoylformic acid	12	Organic acids	611-73-4	165810	113110	95083	96074	82881	80373	54419	43521	56531	45567	48867	41926	25730	18739	26495	9	9	9	9	9	9
398	γ-Aminobutyric acid	12	Amino acids and derivatives	56-12-2	645490	695720	636840	429580	404080	513950	364460	271970	319000	443050	421280	331100	284830	150380	197530	110160	77695	77530	30692	21997	31379

## Sheet: Table S3
Table S3. DNA sequences statistics. Sequences: number of sequences after pruning low-quality bases (below Q20); Effective Sequences: number of sequences after undergoing chimeric sequence detection and filtering; Average Length: average number of base pairs for sequences
#Sample	Fungi			Bacteria
	Sequences	Effective Sequences	Average Length (bp)	Sequences	Effective Sequences	Average Length (bp)
day0-1	298319	259216	50-250	68112	34056	218
day0-2	288066	245082	50-250	107584	53792	217
day0-3	291827	40906	50-250	113044	56522	218
day0-4	-	-	-	84636	42318	216
day0-5	-	-	-	91844	45922	217
day10-1	132868	128711	50-250	66680	33340	213
day10-2	176187	174282	50-250	71948	35974	214
day10-3	277567	272676	50-250	68602	34301	214
day10-4	306723	304989	50-250	67754	33877	214
day10-5	-	-	-	56298	28149	212
day20-1	-	-	-	61448	30724	213
day20-2	261223	259740	50-250	65200	32600	215
day20-3	282324	275680	50-250	56828	28414	215
day20-4	301587	296273	50-250	64734	32367	213
day20-5	392390	384531	50-250	69292	34646	215
day30-1	398439	337712	50-250	61648	30824	214
day30-2	454663	405467	50-250	67838	33919	214
day30-3	550543	502522	50-250	48920	24460	213
day30-4	612086	597453	50-250	77758	38879	216
day30-5	502354	487815	50-250	68492	34246	215
day40-1	348352	284996	50-250	57634	28817	215
day40-2	295360	257841	50-250	56272	28136	212
day40-3	493625	432143	50-250	61502	30751	213
day40-4	525254	433260	50-250	59616	29808	214
day40-5	296439	273174	50-250	66492	33246	213
day50-1	533249	523679	50-250	54118	27059	213
day50-2	459020	426963	50-250	70116	35058	213
day50-3	379774	321792	50-250	67898	33949	215
day50-4	408060	370201	50-250	58552	29276	214
day50-5	551492	477422	50-250	69542	34771	216
day60-1	472278	376062	50-250	73454	36727	217
day60-2	400949	321419	50-250	68366	34183	209
day60-3	220499	186852	50-250	67250	33625	216
day60-4	231373	191551	50-250	26644	13322	178
day60-5	380058	332513	50-250	78628	39314	217

## Sheet: Table S4
Table S4. Correlation statistics for fungi. Correlation: Spearman correlation index, ranging from [-1, 1], with positive numbers indicating positive correlation and negative numbers indicating negative correlation; the larger the absolute value, the greater the correlation.
Taxonomy	Correlation	P-value	Compounds	Class I
k__Fungi;p__Ascomycota	0.463636	0.0342653	Salicylic acid	Phenolic acids
k__Fungi;p__Mucoromycota	0.394805	0.0765268	Salicylic acid	Phenolic acids
k__Fungi;p__Ascomycota;c__Dothideomycetes	0.00814004	0.972065	Salicylic acid	Phenolic acids
k__Fungi;p__Ascomycota;c__Eurotiomycetes	0.431169	0.0510014	Salicylic acid	Phenolic acids
k__Fungi;p__Ascomycota;c__Saccharomycetes	-0.312807	0.167393	Salicylic acid	Phenolic acids
k__Fungi;p__Mucoromycota;c__Mucoromycetes	0.394805	0.0765268	Salicylic acid	Phenolic acids
k__Fungi;p__Ascomycota;c__Dothideomycetes;o__Pleosporales	0.0340936	0.88336	Salicylic acid	Phenolic acids
k__Fungi;p__Ascomycota;c__Eurotiomycetes;o__Eurotiales	0.431169	0.0510014	Salicylic acid	Phenolic acids
k__Fungi;p__Ascomycota;c__Saccharomycetes;o__Saccharomycetales	-0.312807	0.167393	Salicylic acid	Phenolic acids
k__Fungi;p__Mucoromycota;c__Mucoromycetes;o__Mucorales	0.394805	0.0765268	Salicylic acid	Phenolic acids
k__Fungi;p__Ascomycota;c__Dothideomycetes;o__Pleosporales;f__Phaeosphaeriaceae	0.0575858	0.804183	Salicylic acid	Phenolic acids
k__Fungi;p__Ascomycota;c__Eurotiomycetes;o__Eurotiales;f__Aspergillaceae	-0.12987	0.574741	Salicylic acid	Phenolic acids
k__Fungi;p__Ascomycota;c__Eurotiomycetes;o__Eurotiales;f__Trichocomaceae	0.766234	5.1203e-05	Salicylic acid	Phenolic acids
k__Fungi;p__Ascomycota;c__Saccharomycetes;o__Saccharomycetales;f__Debaryomycetaceae	-0.325841	0.149459	Salicylic acid	Phenolic acids
k__Fungi;p__Mucoromycota;c__Mucoromycetes;o__Mucorales;f__Lichtheimiaceae	0.394805	0.0765268	Salicylic acid	Phenolic acids
k__Fungi;p__Ascomycota;c__Dothideomycetes;o__Pleosporales;f__Phaeosphaeriaceae;g__Setophoma	0.0575858	0.804183	Salicylic acid	Phenolic acids
k__Fungi;p__Ascomycota;c__Eurotiomycetes;o__Eurotiales;f__Aspergillaceae;g__Aspergillus	-0.12987	0.574741	Salicylic acid	Phenolic acids
k__Fungi;p__Ascomycota;c__Eurotiomycetes;o__Eurotiales;f__Trichocomaceae;g__Thermomyces	0.766234	5.1203e-05	Salicylic acid	Phenolic acids
k__Fungi;p__Ascomycota;c__Saccharomycetes;o__Saccharomycetales;f__Debaryomycetaceae;g__Debaryomyces	-0.325841	0.149459	Salicylic acid	Phenolic acids
k__Fungi;p__Mucoromycota;c__Mucoromycetes;o__Mucorales;f__Lichtheimiaceae;g__Rhizomucor	0.38961	0.0808379	Salicylic acid	Phenolic acids
k__Fungi;p__Ascomycota;c__Eurotiomycetes;o__Eurotiales;f__Aspergillaceae;g__Aspergillus;s__Aspergillus_fumigatus	0.702597	0.000383022	Salicylic acid	Phenolic acids
k__Fungi;p__Ascomycota;c__Eurotiomycetes;o__Eurotiales;f__Aspergillaceae;g__Aspergillus;s__Aspergillus_japonicus	-0.35705	0.112081	Salicylic acid	Phenolic acids
k__Fungi;p__Ascomycota;c__Eurotiomycetes;o__Eurotiales;f__Trichocomaceae;g__Thermomyces;s__Thermomyces_lanuginosus	0.766234	5.1203e-05	Salicylic acid	Phenolic acids
k__Fungi;p__Mucoromycota;c__Mucoromycetes;o__Mucorales;f__Lichtheimiaceae;g__Rhizomucor;s__Rhizomucor_pusillus	0.38961	0.0808379	Salicylic acid	Phenolic acids
k__Fungi;p__Ascomycota	-0.557143	0.00869772	Epigallocatechin gallate	Flavonoids
k__Fungi;p__Mucoromycota	-0.577922	0.00607121	Epigallocatechin gallate	Flavonoids
k__Fungi;p__Ascomycota;c__Dothideomycetes	0.450958	0.0401916	Epigallocatechin gallate	Flavonoids
k__Fungi;p__Ascomycota;c__Eurotiomycetes	-0.623377	0.00253469	Epigallocatechin gallate	Flavonoids
k__Fungi;p__Ascomycota;c__Saccharomycetes	0.669278	0.000906608	Epigallocatechin gallate	Flavonoids
k__Fungi;p__Mucoromycota;c__Mucoromycetes	-0.577922	0.00607121	Epigallocatechin gallate	Flavonoids
k__Fungi;p__Ascomycota;c__Dothideomycetes;o__Pleosporales	0.498145	0.0215493	Epigallocatechin gallate	Flavonoids
k__Fungi;p__Ascomycota;c__Eurotiomycetes;o__Eurotiales	-0.623377	0.00253469	Epigallocatechin gallate	Flavonoids
k__Fungi;p__Ascomycota;c__Saccharomycetes;o__Saccharomycetales	0.669278	0.000906608	Epigallocatechin gallate	Flavonoids
k__Fungi;p__Mucoromycota;c__Mucoromycetes;o__Mucorales	-0.577922	0.00607121	Epigallocatechin gallate	Flavonoids
k__Fungi;p__Ascomycota;c__Dothideomycetes;o__Pleosporales;f__Phaeosphaeriaceae	0.533202	0.0128101	Epigallocatechin gallate	Flavonoids
k__Fungi;p__Ascomycota;c__Eurotiomycetes;o__Eurotiales;f__Aspergillaceae	-0.061039	0.79268	Epigallocatechin gallate	Flavonoids
k__Fungi;p__Ascomycota;c__Eurotiomycetes;o__Eurotiales;f__Trichocomaceae	-0.862338	4.99562e-07	Epigallocatechin gallate	Flavonoids
k__Fungi;p__Ascomycota;c__Saccharomycetes;o__Saccharomycetales;f__Debaryomycetaceae	0.673188	0.000823955	Epigallocatechin gallate	Flavonoids
k__Fungi;p__Mucoromycota;c__Mucoromycetes;o__Mucorales;f__Lichtheimiaceae	-0.577922	0.00607121	Epigallocatechin gallate	Flavonoids
k__Fungi;p__Ascomycota;c__Dothideomycetes;o__Pleosporales;f__Phaeosphaeriaceae;g__Setophoma	0.533202	0.0128101	Epigallocatechin gallate	Flavonoids
k__Fungi;p__Ascomycota;c__Eurotiomycetes;o__Eurotiales;f__Aspergillaceae;g__Aspergillus	-0.061039	0.79268	Epigallocatechin gallate	Flavonoids
k__Fungi;p__Ascomycota;c__Eurotiomycetes;o__Eurotiales;f__Trichocomaceae;g__Thermomyces	-0.862338	4.99562e-07	Epigallocatechin gallate	Flavonoids
k__Fungi;p__Ascomycota;c__Saccharomycetes;o__Saccharomycetales;f__Debaryomycetaceae;g__Debaryomyces	0.673188	0.000823955	Epigallocatechin gallate	Flavonoids
k__Fungi;p__Mucoromycota;c__Mucoromycetes;o__Mucorales;f__Lichtheimiaceae;g__Rhizomucor	-0.580519	0.00579491	Epigallocatechin gallate	Flavonoids
k__Fungi;p__Ascomycota;c__Eurotiomycetes;o__Eurotiales;f__Aspergillaceae;g__Aspergillus;s__Aspergillus_fumigatus	-0.811688	7.95096e-06	Epigallocatechin gallate	Flavonoids
k__Fungi;p__Ascomycota;c__Eurotiomycetes;o__Eurotiales;f__Aspergillaceae;g__Aspergillus;s__Aspergillus_japonicus	0.726273	0.00019311	Epigallocatechin gallate	Flavonoids
k__Fungi;p__Ascomycota;c__Eurotiomycetes;o__Eurotiales;f__Trichocomaceae;g__Thermomyces;s__Thermomyces_lanuginosus	-0.862338	4.99562e-07	Epigallocatechin gallate	Flavonoids
k__Fungi;p__Mucoromycota;c__Mucoromycetes;o__Mucorales;f__Lichtheimiaceae;g__Rhizomucor;s__Rhizomucor_pusillus	-0.580519	0.00579491	Epigallocatechin gallate	Flavonoids
k__Fungi;p__Ascomycota	-0.48961	0.0242705	Rutin	Flavonoids
k__Fungi;p__Mucoromycota	-0.587013	0.00514931	Rutin	Flavonoids
k__Fungi;p__Ascomycota;c__Dothideomycetes	0.511195	0.0178651	Rutin	Flavonoids
k__Fungi;p__Ascomycota;c__Eurotiomycetes	-0.584416	0.0054	Rutin	Flavonoids
k__Fungi;p__Ascomycota;c__Saccharomycetes	0.717502	0.000250827	Rutin	Flavonoids
k__Fungi;p__Mucoromycota;c__Mucoromycetes	-0.587013	0.00514931	Rutin	Flavonoids
k__Fungi;p__Ascomycota;c__Dothideomycetes;o__Pleosporales	0.575803	0.00630461	Rutin	Flavonoids
k__Fungi;p__Ascomycota;c__Eurotiomycetes;o__Eurotiales	-0.584416	0.0054	Rutin	Flavonoids
k__Fungi;p__Ascomycota;c__Saccharomycetes;o__Saccharomycetales	0.717502	0.000250827	Rutin	Flavonoids
k__Fungi;p__Mucoromycota;c__Mucoromycetes;o__Mucorales	-0.587013	0.00514931	Rutin	Flavonoids
k__Fungi;p__Ascomycota;c__Dothideomycetes;o__Pleosporales;f__Phaeosphaeriaceae	0.602518	0.00384516	Rutin	Flavonoids
k__Fungi;p__Ascomycota;c__Eurotiomycetes;o__Eurotiales;f__Aspergillaceae	-0.109091	0.637844	Rutin	Flavonoids
k__Fungi;p__Ascomycota;c__Eurotiomycetes;o__Eurotiales;f__Trichocomaceae	-0.824675	4.25658e-06	Rutin	Flavonoids
k__Fungi;p__Ascomycota;c__Saccharomycetes;o__Saccharomycetales;f__Debaryomycetaceae	0.721412	0.00022349	Rutin	Flavonoids
k__Fungi;p__Mucoromycota;c__Mucoromycetes;o__Mucorales;f__Lichtheimiaceae	-0.587013	0.00514931	Rutin	Flavonoids
k__Fungi;p__Ascomycota;c__Dothideomycetes;o__Pleosporales;f__Phaeosphaeriaceae;g__Setophoma	0.602518	0.00384516	Rutin	Flavonoids
k__Fungi;p__Ascomycota;c__Eurotiomycetes;o__Eurotiales;f__Aspergillaceae;g__Aspergillus	-0.109091	0.637844	Rutin	Flavonoids
k__Fungi;p__Ascomycota;c__Eurotiomycetes;o__Eurotiales;f__Trichocomaceae;g__Thermomyces	-0.824675	4.25658e-06	Rutin	Flavonoids
k__Fungi;p__Ascomycota;c__Saccharomycetes;o__Saccharomycetales;f__Debaryomycetaceae;g__Debaryomyces	0.721412	0.00022349	Rutin	Flavonoids
k__Fungi;p__Mucoromycota;c__Mucoromycetes;o__Mucorales;f__Lichtheimiaceae;g__Rhizomucor	-0.588312	0.00502764	Rutin	Flavonoids
k__Fungi;p__Ascomycota;c__Eurotiomycetes;o__Eurotiales;f__Aspergillaceae;g__Aspergillus;s__Aspergillus_fumigatus	-0.820779	5.16078e-06	Rutin	Flavonoids
k__Fungi;p__Ascomycota;c__Eurotiomycetes;o__Eurotiales;f__Aspergillaceae;g__Aspergillus;s__Aspergillus_japonicus	0.764142	5.52311e-05	Rutin	Flavonoids
k__Fungi;p__Ascomycota;c__Eurotiomycetes;o__Eurotiales;f__Trichocomaceae;g__Thermomyces;s__Thermomyces_lanuginosus	-0.824675	4.25658e-06	Rutin	Flavonoids
k__Fungi;p__Mucoromycota;c__Mucoromycetes;o__Mucorales;f__Lichtheimiaceae;g__Rhizomucor;s__Rhizomucor_pusillus	-0.588312	0.00502764	Rutin	Flavonoids
k__Fungi;p__Ascomycota	-0.553247	0.00928101	Nicotinamide	Others
k__Fungi;p__Mucoromycota	-0.645455	0.0015779	Nicotinamide	Others
k__Fungi;p__Ascomycota;c__Dothideomycetes	0.410258	0.0647177	Nicotinamide	Others
k__Fungi;p__Ascomycota;c__Eurotiomycetes	-0.622078	0.00260352	Nicotinamide	Others
k__Fungi;p__Ascomycota;c__Saccharomycetes	0.621705	0.00262358	Nicotinamide	Others
k__Fungi;p__Mucoromycota;c__Mucoromycetes	-0.645455	0.0015779	Nicotinamide	Others
k__Fungi;p__Ascomycota;c__Dothideomycetes;o__Pleosporales	0.437535	0.0473056	Nicotinamide	Others
k__Fungi;p__Ascomycota;c__Eurotiomycetes;o__Eurotiales	-0.622078	0.00260352	Nicotinamide	Others
k__Fungi;p__Ascomycota;c__Saccharomycetes;o__Saccharomycetales	0.621705	0.00262358	Nicotinamide	Others
k__Fungi;p__Mucoromycota;c__Mucoromycetes;o__Mucorales	-0.645455	0.0015779	Nicotinamide	Others
k__Fungi;p__Ascomycota;c__Dothideomycetes;o__Pleosporales;f__Phaeosphaeriaceae	0.499077	0.0212677	Nicotinamide	Others
k__Fungi;p__Ascomycota;c__Eurotiomycetes;o__Eurotiales;f__Aspergillaceae	-0.0324675	0.888889	Nicotinamide	Others
k__Fungi;p__Ascomycota;c__Eurotiomycetes;o__Eurotiales;f__Trichocomaceae	-0.849351	1.11547e-06	Nicotinamide	Others
k__Fungi;p__Ascomycota;c__Saccharomycetes;o__Saccharomycetales;f__Debaryomycetaceae	0.625615	0.00241964	Nicotinamide	Others
k__Fungi;p__Mucoromycota;c__Mucoromycetes;o__Mucorales;f__Lichtheimiaceae	-0.645455	0.0015779	Nicotinamide	Others
k__Fungi;p__Ascomycota;c__Dothideomycetes;o__Pleosporales;f__Phaeosphaeriaceae;g__Setophoma	0.499077	0.0212677	Nicotinamide	Others
k__Fungi;p__Ascomycota;c__Eurotiomycetes;o__Eurotiales;f__Aspergillaceae;g__Aspergillus	-0.0324675	0.888889	Nicotinamide	Others
k__Fungi;p__Ascomycota;c__Eurotiomycetes;o__Eurotiales;f__Trichocomaceae;g__Thermomyces	-0.849351	1.11547e-06	Nicotinamide	Others
k__Fungi;p__Ascomycota;c__Saccharomycetes;o__Saccharomycetales;f__Debaryomycetaceae;g__Debaryomyces	0.625615	0.00241964	Nicotinamide	Others
k__Fungi;p__Mucoromycota;c__Mucoromycetes;o__Mucorales;f__Lichtheimiaceae;g__Rhizomucor	-0.641558	0.00172007	Nicotinamide	Others
k__Fungi;p__Ascomycota;c__Eurotiomycetes;o__Eurotiales;f__Aspergillaceae;g__Aspergillus;s__Aspergillus_fumigatus	-0.815584	6.62547e-06	Nicotinamide	Others
k__Fungi;p__Ascomycota;c__Eurotiomycetes;o__Eurotiales;f__Aspergillaceae;g__Aspergillus;s__Aspergillus_japonicus	0.678937	0.000714108	Nicotinamide	Others
k__Fungi;p__Ascomycota;c__Eurotiomycetes;o__Eurotiales;f__Trichocomaceae;g__Thermomyces;s__Thermomyces_lanuginosus	-0.849351	1.11547e-06	Nicotinamide	Others
k__Fungi;p__Mucoromycota;c__Mucoromycetes;o__Mucorales;f__Lichtheimiaceae;g__Rhizomucor;s__Rhizomucor_pusillus	-0.641558	0.00172007	Nicotinamide	Others
k__Fungi;p__Ascomycota	-0.496104	0.0221768	Chlorogenic acid	Phenolic acids
k__Fungi;p__Mucoromycota	-0.612987	0.00313058	Chlorogenic acid	Phenolic acids
k__Fungi;p__Ascomycota;c__Dothideomycetes	0.262109	0.251053	Chlorogenic acid	Phenolic acids
k__Fungi;p__Ascomycota;c__Eurotiomycetes	-0.542857	0.0109945	Chlorogenic acid	Phenolic acids
k__Fungi;p__Ascomycota;c__Saccharomycetes	0.55393	0.00917649	Chlorogenic acid	Phenolic acids
k__Fungi;p__Mucoromycota;c__Mucoromycetes	-0.612987	0.00313058	Chlorogenic acid	Phenolic acids
k__Fungi;p__Ascomycota;c__Dothideomycetes;o__Pleosporales	0.303054	0.181749	Chlorogenic acid	Phenolic acids
k__Fungi;p__Ascomycota;c__Eurotiomycetes;o__Eurotiales	-0.542857	0.0109945	Chlorogenic acid	Phenolic acids
k__Fungi;p__Ascomycota;c__Saccharomycetes;o__Saccharomycetales	0.55393	0.00917649	Chlorogenic acid	Phenolic acids
k__Fungi;p__Mucoromycota;c__Mucoromycetes;o__Mucorales	-0.612987	0.00313058	Chlorogenic acid	Phenolic acids
k__Fungi;p__Ascomycota;c__Dothideomycetes;o__Pleosporales;f__Phaeosphaeriaceae	0.31139	0.16943	Chlorogenic acid	Phenolic acids
k__Fungi;p__Ascomycota;c__Eurotiomycetes;o__Eurotiales;f__Aspergillaceae	-0.0220779	0.924323	Chlorogenic acid	Phenolic acids
k__Fungi;p__Ascomycota;c__Eurotiomycetes;o__Eurotiales;f__Trichocomaceae	-0.894805	4.42501e-08	Chlorogenic acid	Phenolic acids
k__Fungi;p__Ascomycota;c__Saccharomycetes;o__Saccharomycetales;f__Debaryomycetaceae	0.55784	0.00859659	Chlorogenic acid	Phenolic acids
k__Fungi;p__Mucoromycota;c__Mucoromycetes;o__Mucorales;f__Lichtheimiaceae	-0.612987	0.00313058	Chlorogenic acid	Phenolic acids
k__Fungi;p__Ascomycota;c__Dothideomycetes;o__Pleosporales;f__Phaeosphaeriaceae;g__Setophoma	0.31139	0.16943	Chlorogenic acid	Phenolic acids
k__Fungi;p__Ascomycota;c__Eurotiomycetes;o__Eurotiales;f__Aspergillaceae;g__Aspergillus	-0.0220779	0.924323	Chlorogenic acid	Phenolic acids
k__Fungi;p__Ascomycota;c__Eurotiomycetes;o__Eurotiales;f__Trichocomaceae;g__Thermomyces	-0.894805	4.42501e-08	Chlorogenic acid	Phenolic acids
k__Fungi;p__Ascomycota;c__Saccharomycetes;o__Saccharomycetales;f__Debaryomycetaceae;g__Debaryomyces	0.55784	0.00859659	Chlorogenic acid	Phenolic acids
k__Fungi;p__Mucoromycota;c__Mucoromycetes;o__Mucorales;f__Lichtheimiaceae;g__Rhizomucor	-0.615584	0.00297163	Chlorogenic acid	Phenolic acids
k__Fungi;p__Ascomycota;c__Eurotiomycetes;o__Eurotiales;f__Aspergillaceae;g__Aspergillus;s__Aspergillus_fumigatus	-0.82987	3.26826e-06	Chlorogenic acid	Phenolic acids
k__Fungi;p__Ascomycota;c__Eurotiomycetes;o__Eurotiales;f__Aspergillaceae;g__Aspergillus;s__Aspergillus_japonicus	0.630248	0.00219538	Chlorogenic acid	Phenolic acids
k__Fungi;p__Ascomycota;c__Eurotiomycetes;o__Eurotiales;f__Trichocomaceae;g__Thermomyces;s__Thermomyces_lanuginosus	-0.894805	4.42501e-08	Chlorogenic acid	Phenolic acids
k__Fungi;p__Mucoromycota;c__Mucoromycetes;o__Mucorales;f__Lichtheimiaceae;g__Rhizomucor;s__Rhizomucor_pusillus	-0.615584	0.00297163	Chlorogenic acid	Phenolic acids
k__Fungi;p__Ascomycota	0.745455	0.000105202	D-Sorbitol	Others
k__Fungi;p__Mucoromycota	0.363636	0.105149	D-Sorbitol	Others
k__Fungi;p__Ascomycota;c__Dothideomycetes	-0.621899	0.00261312	D-Sorbitol	Others
k__Fungi;p__Ascomycota;c__Eurotiomycetes	0.796104	1.58537e-05	D-Sorbitol	Others
k__Fungi;p__Ascomycota;c__Saccharomycetes	-0.559143	0.0084101	D-Sorbitol	Others
k__Fungi;p__Mucoromycota;c__Mucoromycetes	0.363636	0.105149	D-Sorbitol	Others
k__Fungi;p__Ascomycota;c__Dothideomycetes;o__Pleosporales	-0.626943	0.00235346	D-Sorbitol	Others
k__Fungi;p__Ascomycota;c__Eurotiomycetes;o__Eurotiales	0.796104	1.58537e-05	D-Sorbitol	Others
k__Fungi;p__Ascomycota;c__Saccharomycetes;o__Saccharomycetales	-0.559143	0.0084101	D-Sorbitol	Others
k__Fungi;p__Mucoromycota;c__Mucoromycetes;o__Mucorales	0.363636	0.105149	D-Sorbitol	Others
k__Fungi;p__Ascomycota;c__Dothideomycetes;o__Pleosporales;f__Phaeosphaeriaceae	-0.602518	0.00384516	D-Sorbitol	Others
k__Fungi;p__Ascomycota;c__Eurotiomycetes;o__Eurotiales;f__Aspergillaceae	0.323377	0.152742	D-Sorbitol	Others
k__Fungi;p__Ascomycota;c__Eurotiomycetes;o__Eurotiales;f__Trichocomaceae	0.584416	0.0054	D-Sorbitol	Others
k__Fungi;p__Ascomycota;c__Saccharomycetes;o__Saccharomycetales;f__Debaryomycetaceae	-0.548716	0.00999911	D-Sorbitol	Others
k__Fungi;p__Mucoromycota;c__Mucoromycetes;o__Mucorales;f__Lichtheimiaceae	0.363636	0.105149	D-Sorbitol	Others
k__Fungi;p__Ascomycota;c__Dothideomycetes;o__Pleosporales;f__Phaeosphaeriaceae;g__Setophoma	-0.602518	0.00384516	D-Sorbitol	Others
k__Fungi;p__Ascomycota;c__Eurotiomycetes;o__Eurotiales;f__Aspergillaceae;g__Aspergillus	0.323377	0.152742	D-Sorbitol	Others
k__Fungi;p__Ascomycota;c__Eurotiomycetes;o__Eurotiales;f__Trichocomaceae;g__Thermomyces	0.584416	0.0054	D-Sorbitol	Others
k__Fungi;p__Ascomycota;c__Saccharomycetes;o__Saccharomycetales;f__Debaryomycetaceae;g__Debaryomyces	-0.548716	0.00999911	D-Sorbitol	Others
k__Fungi;p__Mucoromycota;c__Mucoromycetes;o__Mucorales;f__Lichtheimiaceae;g__Rhizomucor	0.362338	0.106491	D-Sorbitol	Others
k__Fungi;p__Ascomycota;c__Eurotiomycetes;o__Eurotiales;f__Aspergillaceae;g__Aspergillus;s__Aspergillus_fumigatus	0.455844	0.03782	D-Sorbitol	Others
k__Fungi;p__Ascomycota;c__Eurotiomycetes;o__Eurotiales;f__Aspergillaceae;g__Aspergillus;s__Aspergillus_japonicus	-0.488239	0.0247321	D-Sorbitol	Others
k__Fungi;p__Ascomycota;c__Eurotiomycetes;o__Eurotiales;f__Trichocomaceae;g__Thermomyces;s__Thermomyces_lanuginosus	0.584416	0.0054	D-Sorbitol	Others
k__Fungi;p__Mucoromycota;c__Mucoromycetes;o__Mucorales;f__Lichtheimiaceae;g__Rhizomucor;s__Rhizomucor_pusillus	0.362338	0.106491	D-Sorbitol	Others
k__Fungi;p__Ascomycota	-0.506494	0.019129	L-(-)-Tyrosine	Amino acids and derivatives
k__Fungi;p__Mucoromycota	-0.298701	0.188418	L-(-)-Tyrosine	Amino acids and derivatives
k__Fungi;p__Ascomycota;c__Dothideomycetes	0.493286	0.0230668	L-(-)-Tyrosine	Amino acids and derivatives
k__Fungi;p__Ascomycota;c__Eurotiomycetes	-0.584416	0.0054	L-(-)-Tyrosine	Amino acids and derivatives
k__Fungi;p__Ascomycota;c__Saccharomycetes	0.699255	0.000419724	L-(-)-Tyrosine	Amino acids and derivatives
k__Fungi;p__Mucoromycota;c__Mucoromycetes	-0.298701	0.188418	L-(-)-Tyrosine	Amino acids and derivatives
k__Fungi;p__Ascomycota;c__Dothideomycetes;o__Pleosporales	0.465946	0.0332638	L-(-)-Tyrosine	Amino acids and derivatives
k__Fungi;p__Ascomycota;c__Eurotiomycetes;o__Eurotiales	-0.584416	0.0054	L-(-)-Tyrosine	Amino acids and derivatives
k__Fungi;p__Ascomycota;c__Saccharomycetes;o__Saccharomycetales	0.699255	0.000419724	L-(-)-Tyrosine	Amino acids and derivatives
k__Fungi;p__Mucoromycota;c__Mucoromycetes;o__Mucorales	-0.298701	0.188418	L-(-)-Tyrosine	Amino acids and derivatives
k__Fungi;p__Ascomycota;c__Dothideomycetes;o__Pleosporales;f__Phaeosphaeriaceae	0.441491	0.0451149	L-(-)-Tyrosine	Amino acids and derivatives
k__Fungi;p__Ascomycota;c__Eurotiomycetes;o__Eurotiales;f__Aspergillaceae	-0.0142857	0.950993	L-(-)-Tyrosine	Amino acids and derivatives
k__Fungi;p__Ascomycota;c__Eurotiomycetes;o__Eurotiales;f__Trichocomaceae	-0.775325	3.65111e-05	L-(-)-Tyrosine	Amino acids and derivatives
k__Fungi;p__Ascomycota;c__Saccharomycetes;o__Saccharomycetales;f__Debaryomycetaceae	0.712289	0.00029171	L-(-)-Tyrosine	Amino acids and derivatives
k__Fungi;p__Mucoromycota;c__Mucoromycetes;o__Mucorales;f__Lichtheimiaceae	-0.298701	0.188418	L-(-)-Tyrosine	Amino acids and derivatives
k__Fungi;p__Ascomycota;c__Dothideomycetes;o__Pleosporales;f__Phaeosphaeriaceae;g__Setophoma	0.441491	0.0451149	L-(-)-Tyrosine	Amino acids and derivatives
k__Fungi;p__Ascomycota;c__Eurotiomycetes;o__Eurotiales;f__Aspergillaceae;g__Aspergillus	-0.0142857	0.950993	L-(-)-Tyrosine	Amino acids and derivatives
k__Fungi;p__Ascomycota;c__Eurotiomycetes;o__Eurotiales;f__Trichocomaceae;g__Thermomyces	-0.775325	3.65111e-05	L-(-)-Tyrosine	Amino acids and derivatives
k__Fungi;p__Ascomycota;c__Saccharomycetes;o__Saccharomycetales;f__Debaryomycetaceae;g__Debaryomyces	0.712289	0.00029171	L-(-)-Tyrosine	Amino acids and derivatives
k__Fungi;p__Mucoromycota;c__Mucoromycetes;o__Mucorales;f__Lichtheimiaceae;g__Rhizomucor	-0.297403	0.19044	L-(-)-Tyrosine	Amino acids and derivatives
k__Fungi;p__Ascomycota;c__Eurotiomycetes;o__Eurotiales;f__Aspergillaceae;g__Aspergillus;s__Aspergillus_fumigatus	-0.738961	0.000129961	L-(-)-Tyrosine	Amino acids and derivatives
k__Fungi;p__Ascomycota;c__Eurotiomycetes;o__Eurotiales;f__Aspergillaceae;g__Aspergillus;s__Aspergillus_japonicus	0.762789	5.79788e-05	L-(-)-Tyrosine	Amino acids and derivatives
k__Fungi;p__Ascomycota;c__Eurotiomycetes;o__Eurotiales;f__Trichocomaceae;g__Thermomyces;s__Thermomyces_lanuginosus	-0.775325	3.65111e-05	L-(-)-Tyrosine	Amino acids and derivatives
k__Fungi;p__Mucoromycota;c__Mucoromycetes;o__Mucorales;f__Lichtheimiaceae;g__Rhizomucor;s__Rhizomucor_pusillus	-0.297403	0.19044	L-(-)-Tyrosine	Amino acids and derivatives
k__Fungi;p__Ascomycota	-0.562338	0.00796706	L-Valine	Amino acids and derivatives
k__Fungi;p__Mucoromycota	-0.375325	0.0936258	L-Valine	Amino acids and derivatives
k__Fungi;p__Ascomycota;c__Dothideomycetes	0.646319	0.00154773	L-Valine	Amino acids and derivatives
k__Fungi;p__Ascomycota;c__Eurotiomycetes	-0.662338	0.00107068	L-Valine	Amino acids and derivatives
k__Fungi;p__Ascomycota;c__Saccharomycetes	0.729884	0.000172904	L-Valine	Amino acids and derivatives
k__Fungi;p__Mucoromycota;c__Mucoromycetes	-0.375325	0.0936258	L-Valine	Amino acids and derivatives
k__Fungi;p__Ascomycota;c__Dothideomycetes;o__Pleosporales	0.649672	0.00143529	L-Valine	Amino acids and derivatives
k__Fungi;p__Ascomycota;c__Eurotiomycetes;o__Eurotiales	-0.662338	0.00107068	L-Valine	Amino acids and derivatives
k__Fungi;p__Ascomycota;c__Saccharomycetes;o__Saccharomycetales	0.729884	0.000172904	L-Valine	Amino acids and derivatives
k__Fungi;p__Mucoromycota;c__Mucoromycetes;o__Mucorales	-0.375325	0.0936258	L-Valine	Amino acids and derivatives
k__Fungi;p__Ascomycota;c__Dothideomycetes;o__Pleosporales;f__Phaeosphaeriaceae	0.608916	0.00339394	L-Valine	Amino acids and derivatives
k__Fungi;p__Ascomycota;c__Eurotiomycetes;o__Eurotiales;f__Aspergillaceae	-0.136364	0.555595	L-Valine	Amino acids and derivatives
k__Fungi;p__Ascomycota;c__Eurotiomycetes;o__Eurotiales;f__Trichocomaceae	-0.714286	0.000275422	L-Valine	Amino acids and derivatives
k__Fungi;p__Ascomycota;c__Saccharomycetes;o__Saccharomycetales;f__Debaryomycetaceae	0.727277	0.000187295	L-Valine	Amino acids and derivatives
k__Fungi;p__Mucoromycota;c__Mucoromycetes;o__Mucorales;f__Lichtheimiaceae	-0.375325	0.0936258	L-Valine	Amino acids and derivatives
k__Fungi;p__Ascomycota;c__Dothideomycetes;o__Pleosporales;f__Phaeosphaeriaceae;g__Setophoma	0.608916	0.00339394	L-Valine	Amino acids and derivatives
k__Fungi;p__Ascomycota;c__Eurotiomycetes;o__Eurotiales;f__Aspergillaceae;g__Aspergillus	-0.136364	0.555595	L-Valine	Amino acids and derivatives
k__Fungi;p__Ascomycota;c__Eurotiomycetes;o__Eurotiales;f__Trichocomaceae;g__Thermomyces	-0.714286	0.000275422	L-Valine	Amino acids and derivatives
k__Fungi;p__Ascomycota;c__Saccharomycetes;o__Saccharomycetales;f__Debaryomycetaceae;g__Debaryomyces	0.727277	0.000187295	L-Valine	Amino acids and derivatives
k__Fungi;p__Mucoromycota;c__Mucoromycetes;o__Mucorales;f__Lichtheimiaceae;g__Rhizomucor	-0.377922	0.0911966	L-Valine	Amino acids and derivatives
k__Fungi;p__Ascomycota;c__Eurotiomycetes;o__Eurotiales;f__Aspergillaceae;g__Aspergillus;s__Aspergillus_fumigatus	-0.655844	0.00124633	L-Valine	Amino acids and derivatives
k__Fungi;p__Ascomycota;c__Eurotiomycetes;o__Eurotiales;f__Aspergillaceae;g__Aspergillus;s__Aspergillus_japonicus	0.678937	0.000714108	L-Valine	Amino acids and derivatives
k__Fungi;p__Ascomycota;c__Eurotiomycetes;o__Eurotiales;f__Trichocomaceae;g__Thermomyces;s__Thermomyces_lanuginosus	-0.714286	0.000275422	L-Valine	Amino acids and derivatives
k__Fungi;p__Mucoromycota;c__Mucoromycetes;o__Mucorales;f__Lichtheimiaceae;g__Rhizomucor;s__Rhizomucor_pusillus	-0.377922	0.0911966	L-Valine	Amino acids and derivatives
k__Fungi;p__Ascomycota	-0.597403	0.00424087	L-Isoleucine	Amino acids and derivatives
k__Fungi;p__Mucoromycota	-0.225974	0.324648	L-Isoleucine	Amino acids and derivatives
k__Fungi;p__Ascomycota;c__Dothideomycetes	0.758652	6.71335e-05	L-Isoleucine	Amino acids and derivatives
k__Fungi;p__Ascomycota;c__Eurotiomycetes	-0.694805	0.000473226	L-Isoleucine	Amino acids and derivatives
k__Fungi;p__Ascomycota;c__Saccharomycetes	0.756603	7.21125e-05	L-Isoleucine	Amino acids and derivatives
k__Fungi;p__Mucoromycota;c__Mucoromycetes	-0.225974	0.324648	L-Isoleucine	Amino acids and derivatives
k__Fungi;p__Ascomycota;c__Dothideomycetes;o__Pleosporales	0.666719	0.000964413	L-Isoleucine	Amino acids and derivatives
k__Fungi;p__Ascomycota;c__Eurotiomycetes;o__Eurotiales	-0.694805	0.000473226	L-Isoleucine	Amino acids and derivatives
k__Fungi;p__Ascomycota;c__Saccharomycetes;o__Saccharomycetales	0.756603	7.21125e-05	L-Isoleucine	Amino acids and derivatives
k__Fungi;p__Mucoromycota;c__Mucoromycetes;o__Mucorales	-0.225974	0.324648	L-Isoleucine	Amino acids and derivatives
k__Fungi;p__Ascomycota;c__Dothideomycetes;o__Pleosporales;f__Phaeosphaeriaceae	0.608916	0.00339394	L-Isoleucine	Amino acids and derivatives
k__Fungi;p__Ascomycota;c__Eurotiomycetes;o__Eurotiales;f__Aspergillaceae	-0.219481	0.339111	L-Isoleucine	Amino acids and derivatives
k__Fungi;p__Ascomycota;c__Eurotiomycetes;o__Eurotiales;f__Trichocomaceae	-0.628571	0.00227442	L-Isoleucine	Amino acids and derivatives
k__Fungi;p__Ascomycota;c__Saccharomycetes;o__Saccharomycetales;f__Debaryomycetaceae	0.75139	8.62489e-05	L-Isoleucine	Amino acids and derivatives
k__Fungi;p__Mucoromycota;c__Mucoromycetes;o__Mucorales;f__Lichtheimiaceae	-0.225974	0.324648	L-Isoleucine	Amino acids and derivatives
k__Fungi;p__Ascomycota;c__Dothideomycetes;o__Pleosporales;f__Phaeosphaeriaceae;g__Setophoma	0.608916	0.00339394	L-Isoleucine	Amino acids and derivatives
k__Fungi;p__Ascomycota;c__Eurotiomycetes;o__Eurotiales;f__Aspergillaceae;g__Aspergillus	-0.219481	0.339111	L-Isoleucine	Amino acids and derivatives
k__Fungi;p__Ascomycota;c__Eurotiomycetes;o__Eurotiales;f__Trichocomaceae;g__Thermomyces	-0.628571	0.00227442	L-Isoleucine	Amino acids and derivatives
k__Fungi;p__Ascomycota;c__Saccharomycetes;o__Saccharomycetales;f__Debaryomycetaceae;g__Debaryomyces	0.75139	8.62489e-05	L-Isoleucine	Amino acids and derivatives
k__Fungi;p__Mucoromycota;c__Mucoromycetes;o__Mucorales;f__Lichtheimiaceae;g__Rhizomucor	-0.228571	0.318967	L-Isoleucine	Amino acids and derivatives
k__Fungi;p__Ascomycota;c__Eurotiomycetes;o__Eurotiales;f__Aspergillaceae;g__Aspergillus;s__Aspergillus_fumigatus	-0.651948	0.00136298	L-Isoleucine	Amino acids and derivatives
k__Fungi;p__Ascomycota;c__Eurotiomycetes;o__Eurotiales;f__Aspergillaceae;g__Aspergillus;s__Aspergillus_japonicus	0.670822	0.000873165	L-Isoleucine	Amino acids and derivatives
k__Fungi;p__Ascomycota;c__Eurotiomycetes;o__Eurotiales;f__Trichocomaceae;g__Thermomyces;s__Thermomyces_lanuginosus	-0.628571	0.00227442	L-Isoleucine	Amino acids and derivatives
k__Fungi;p__Mucoromycota;c__Mucoromycetes;o__Mucorales;f__Lichtheimiaceae;g__Rhizomucor;s__Rhizomucor_pusillus	-0.228571	0.318967	L-Isoleucine	Amino acids and derivatives
k__Fungi;p__Ascomycota	-0.588312	0.00502764	L-Tryptophan	Amino acids and derivatives
k__Fungi;p__Mucoromycota	-0.448052	0.0416562	L-Tryptophan	Amino acids and derivatives
k__Fungi;p__Ascomycota;c__Dothideomycetes	0.621899	0.00261312	L-Tryptophan	Amino acids and derivatives
k__Fungi;p__Ascomycota;c__Eurotiomycetes	-0.683117	0.00064229	L-Tryptophan	Amino acids and derivatives
k__Fungi;p__Ascomycota;c__Saccharomycetes	0.777457	3.36518e-05	L-Tryptophan	Amino acids and derivatives
k__Fungi;p__Mucoromycota;c__Mucoromycetes	-0.448052	0.0416562	L-Tryptophan	Amino acids and derivatives
k__Fungi;p__Ascomycota;c__Dothideomycetes;o__Pleosporales	0.615579	0.00297196	L-Tryptophan	Amino acids and derivatives
k__Fungi;p__Ascomycota;c__Eurotiomycetes;o__Eurotiales	-0.683117	0.00064229	L-Tryptophan	Amino acids and derivatives
k__Fungi;p__Ascomycota;c__Saccharomycetes;o__Saccharomycetales	0.777457	3.36518e-05	L-Tryptophan	Amino acids and derivatives
k__Fungi;p__Mucoromycota;c__Mucoromycetes;o__Mucorales	-0.448052	0.0416562	L-Tryptophan	Amino acids and derivatives
k__Fungi;p__Ascomycota;c__Dothideomycetes;o__Pleosporales;f__Phaeosphaeriaceae	0.608916	0.00339394	L-Tryptophan	Amino acids and derivatives
k__Fungi;p__Ascomycota;c__Eurotiomycetes;o__Eurotiales;f__Aspergillaceae	-0.163636	0.478474	L-Tryptophan	Amino acids and derivatives
k__Fungi;p__Ascomycota;c__Eurotiomycetes;o__Eurotiales;f__Trichocomaceae	-0.779221	3.14356e-05	L-Tryptophan	Amino acids and derivatives
k__Fungi;p__Ascomycota;c__Saccharomycetes;o__Saccharomycetales;f__Debaryomycetaceae	0.780064	3.04221e-05	L-Tryptophan	Amino acids and derivatives
k__Fungi;p__Mucoromycota;c__Mucoromycetes;o__Mucorales;f__Lichtheimiaceae	-0.448052	0.0416562	L-Tryptophan	Amino acids and derivatives
k__Fungi;p__Ascomycota;c__Dothideomycetes;o__Pleosporales;f__Phaeosphaeriaceae;g__Setophoma	0.608916	0.00339394	L-Tryptophan	Amino acids and derivatives
k__Fungi;p__Ascomycota;c__Eurotiomycetes;o__Eurotiales;f__Aspergillaceae;g__Aspergillus	-0.163636	0.478474	L-Tryptophan	Amino acids and derivatives
k__Fungi;p__Ascomycota;c__Eurotiomycetes;o__Eurotiales;f__Trichocomaceae;g__Thermomyces	-0.779221	3.14356e-05	L-Tryptophan	Amino acids and derivatives
k__Fungi;p__Ascomycota;c__Saccharomycetes;o__Saccharomycetales;f__Debaryomycetaceae;g__Debaryomyces	0.780064	3.04221e-05	L-Tryptophan	Amino acids and derivatives
k__Fungi;p__Mucoromycota;c__Mucoromycetes;o__Mucorales;f__Lichtheimiaceae;g__Rhizomucor	-0.449351	0.0409967	L-Tryptophan	Amino acids and derivatives
k__Fungi;p__Ascomycota;c__Eurotiomycetes;o__Eurotiales;f__Aspergillaceae;g__Aspergillus;s__Aspergillus_fumigatus	-0.757143	7.07707e-05	L-Tryptophan	Amino acids and derivatives
k__Fungi;p__Ascomycota;c__Eurotiomycetes;o__Eurotiales;f__Aspergillaceae;g__Aspergillus;s__Aspergillus_japonicus	0.753322	8.07526e-05	L-Tryptophan	Amino acids and derivatives
k__Fungi;p__Ascomycota;c__Eurotiomycetes;o__Eurotiales;f__Trichocomaceae;g__Thermomyces;s__Thermomyces_lanuginosus	-0.779221	3.14356e-05	L-Tryptophan	Amino acids and derivatives
k__Fungi;p__Mucoromycota;c__Mucoromycetes;o__Mucorales;f__Lichtheimiaceae;g__Rhizomucor;s__Rhizomucor_pusillus	-0.449351	0.0409967	L-Tryptophan	Amino acids and derivatives
k__Fungi;p__Ascomycota	-0.523377	0.0149	Gallate catechin gallate	Flavonoids
k__Fungi;p__Mucoromycota	-0.57013	0.00696617	Gallate catechin gallate	Flavonoids
k__Fungi;p__Ascomycota;c__Dothideomycetes	0.45747	0.0370554	Gallate catechin gallate	Flavonoids
k__Fungi;p__Ascomycota;c__Eurotiomycetes	-0.6	0.00403592	Gallate catechin gallate	Flavonoids
k__Fungi;p__Ascomycota;c__Saccharomycetes	0.68166	0.000666592	Gallate catechin gallate	Flavonoids
k__Fungi;p__Mucoromycota;c__Mucoromycetes	-0.57013	0.00696617	Gallate catechin gallate	Flavonoids
k__Fungi;p__Ascomycota;c__Dothideomycetes;o__Pleosporales	0.501934	0.0204224	Gallate catechin gallate	Flavonoids
k__Fungi;p__Ascomycota;c__Eurotiomycetes;o__Eurotiales	-0.6	0.00403592	Gallate catechin gallate	Flavonoids
k__Fungi;p__Ascomycota;c__Saccharomycetes;o__Saccharomycetales	0.68166	0.000666592	Gallate catechin gallate	Flavonoids
k__Fungi;p__Mucoromycota;c__Mucoromycetes;o__Mucorales	-0.57013	0.00696617	Gallate catechin gallate	Flavonoids
k__Fungi;p__Ascomycota;c__Dothideomycetes;o__Pleosporales;f__Phaeosphaeriaceae	0.541733	0.0111945	Gallate catechin gallate	Flavonoids
k__Fungi;p__Ascomycota;c__Eurotiomycetes;o__Eurotiales;f__Aspergillaceae	-0.0324675	0.888889	Gallate catechin gallate	Flavonoids
k__Fungi;p__Ascomycota;c__Eurotiomycetes;o__Eurotiales;f__Trichocomaceae	-0.874026	2.25514e-07	Gallate catechin gallate	Flavonoids
k__Fungi;p__Ascomycota;c__Saccharomycetes;o__Saccharomycetales;f__Debaryomycetaceae	0.68557	0.000603088	Gallate catechin gallate	Flavonoids
k__Fungi;p__Mucoromycota;c__Mucoromycetes;o__Mucorales;f__Lichtheimiaceae	-0.57013	0.00696617	Gallate catechin gallate	Flavonoids
k__Fungi;p__Ascomycota;c__Dothideomycetes;o__Pleosporales;f__Phaeosphaeriaceae;g__Setophoma	0.541733	0.0111945	Gallate catechin gallate	Flavonoids
k__Fungi;p__Ascomycota;c__Eurotiomycetes;o__Eurotiales;f__Aspergillaceae;g__Aspergillus	-0.0324675	0.888889	Gallate catechin gallate	Flavonoids
k__Fungi;p__Ascomycota;c__Eurotiomycetes;o__Eurotiales;f__Trichocomaceae;g__Thermomyces	-0.874026	2.25514e-07	Gallate catechin gallate	Flavonoids
k__Fungi;p__Ascomycota;c__Saccharomycetes;o__Saccharomycetales;f__Debaryomycetaceae;g__Debaryomyces	0.68557	0.000603088	Gallate catechin gallate	Flavonoids
k__Fungi;p__Mucoromycota;c__Mucoromycetes;o__Mucorales;f__Lichtheimiaceae;g__Rhizomucor	-0.574026	0.00650601	Gallate catechin gallate	Flavonoids
k__Fungi;p__Ascomycota;c__Eurotiomycetes;o__Eurotiales;f__Aspergillaceae;g__Aspergillus;s__Aspergillus_fumigatus	-0.818182	5.85315e-06	Gallate catechin gallate	Flavonoids
k__Fungi;p__Ascomycota;c__Eurotiomycetes;o__Eurotiales;f__Aspergillaceae;g__Aspergillus;s__Aspergillus_japonicus	0.731683	0.00016354	Gallate catechin gallate	Flavonoids
k__Fungi;p__Ascomycota;c__Eurotiomycetes;o__Eurotiales;f__Trichocomaceae;g__Thermomyces;s__Thermomyces_lanuginosus	-0.874026	2.25514e-07	Gallate catechin gallate	Flavonoids
k__Fungi;p__Mucoromycota;c__Mucoromycetes;o__Mucorales;f__Lichtheimiaceae;g__Rhizomucor;s__Rhizomucor_pusillus	-0.574026	0.00650601	Gallate catechin gallate	Flavonoids
k__Fungi;p__Ascomycota	0.515961	0.016653	α-Hydroxyisobutyric acid	Organic acids
k__Fungi;p__Mucoromycota	0.463042	0.0345267	α-Hydroxyisobutyric acid	Organic acids
k__Fungi;p__Ascomycota;c__Dothideomycetes	-0.475973	0.0291791	α-Hydroxyisobutyric acid	Organic acids
k__Fungi;p__Ascomycota;c__Eurotiomycetes	0.587402	0.00511258	α-Hydroxyisobutyric acid	Organic acids
k__Fungi;p__Ascomycota;c__Saccharomycetes	-0.603453	0.00377629	α-Hydroxyisobutyric acid	Organic acids
k__Fungi;p__Mucoromycota;c__Mucoromycetes	0.463042	0.0345267	α-Hydroxyisobutyric acid	Organic acids
k__Fungi;p__Ascomycota;c__Dothideomycetes;o__Pleosporales	-0.49781	0.0216514	α-Hydroxyisobutyric acid	Organic acids
k__Fungi;p__Ascomycota;c__Eurotiomycetes;o__Eurotiales	0.587402	0.00511258	α-Hydroxyisobutyric acid	Organic acids
k__Fungi;p__Ascomycota;c__Saccharomycetes;o__Saccharomycetales	-0.603453	0.00377629	α-Hydroxyisobutyric acid	Organic acids
k__Fungi;p__Mucoromycota;c__Mucoromycetes;o__Mucorales	0.463042	0.0345267	α-Hydroxyisobutyric acid	Organic acids
k__Fungi;p__Ascomycota;c__Dothideomycetes;o__Pleosporales;f__Phaeosphaeriaceae	-0.479075	0.0279989	α-Hydroxyisobutyric acid	Organic acids
k__Fungi;p__Ascomycota;c__Eurotiomycetes;o__Eurotiales;f__Aspergillaceae	0.12436	0.591209	α-Hydroxyisobutyric acid	Organic acids
k__Fungi;p__Ascomycota;c__Eurotiomycetes;o__Eurotiales;f__Trichocomaceae	0.628415	0.00228194	α-Hydroxyisobutyric acid	Organic acids
k__Fungi;p__Ascomycota;c__Saccharomycetes;o__Saccharomycetales;f__Debaryomycetaceae	-0.60478	0.00368023	α-Hydroxyisobutyric acid	Organic acids
k__Fungi;p__Mucoromycota;c__Mucoromycetes;o__Mucorales;f__Lichtheimiaceae	0.463042	0.0345267	α-Hydroxyisobutyric acid	Organic acids
k__Fungi;p__Ascomycota;c__Dothideomycetes;o__Pleosporales;f__Phaeosphaeriaceae;g__Setophoma	-0.479075	0.0279989	α-Hydroxyisobutyric acid	Organic acids
k__Fungi;p__Ascomycota;c__Eurotiomycetes;o__Eurotiales;f__Aspergillaceae;g__Aspergillus	0.12436	0.591209	α-Hydroxyisobutyric acid	Organic acids
k__Fungi;p__Ascomycota;c__Eurotiomycetes;o__Eurotiales;f__Trichocomaceae;g__Thermomyces	0.628415	0.00228194	α-Hydroxyisobutyric acid	Organic acids
k__Fungi;p__Ascomycota;c__Saccharomycetes;o__Saccharomycetales;f__Debaryomycetaceae;g__Debaryomyces	-0.60478	0.00368023	α-Hydroxyisobutyric acid	Organic acids
k__Fungi;p__Mucoromycota;c__Mucoromycetes;o__Mucorales;f__Lichtheimiaceae;g__Rhizomucor	0.468334	0.0322523	α-Hydroxyisobutyric acid	Organic acids
k__Fungi;p__Ascomycota;c__Eurotiomycetes;o__Eurotiales;f__Aspergillaceae;g__Aspergillus;s__Aspergillus_fumigatus	0.580787	0.005767	α-Hydroxyisobutyric acid	Organic acids
k__Fungi;p__Ascomycota;c__Eurotiomycetes;o__Eurotiales;f__Aspergillaceae;g__Aspergillus;s__Aspergillus_japonicus	-0.497366	0.0217872	α-Hydroxyisobutyric acid	Organic acids
k__Fungi;p__Ascomycota;c__Eurotiomycetes;o__Eurotiales;f__Trichocomaceae;g__Thermomyces;s__Thermomyces_lanuginosus	0.628415	0.00228194	α-Hydroxyisobutyric acid	Organic acids
k__Fungi;p__Mucoromycota;c__Mucoromycetes;o__Mucorales;f__Lichtheimiaceae;g__Rhizomucor;s__Rhizomucor_pusillus	0.468334	0.0322523	α-Hydroxyisobutyric acid	Organic acids
k__Fungi;p__Ascomycota	-0.512584	0.0175049	Theaflavin-3-gallate	Tannins
k__Fungi;p__Mucoromycota	-0.655945	0.00124344	Theaflavin-3-gallate	Tannins
k__Fungi;p__Ascomycota;c__Dothideomycetes	0.532356	0.01298	Theaflavin-3-gallate	Tannins
k__Fungi;p__Ascomycota;c__Eurotiomycetes	-0.601846	0.00389531	Theaflavin-3-gallate	Tannins
k__Fungi;p__Ascomycota;c__Saccharomycetes	0.720737	0.000228022	Theaflavin-3-gallate	Tannins
k__Fungi;p__Mucoromycota;c__Mucoromycetes	-0.655945	0.00124344	Theaflavin-3-gallate	Tannins
k__Fungi;p__Ascomycota;c__Dothideomycetes;o__Pleosporales	0.570052	0.00697564	Theaflavin-3-gallate	Tannins
k__Fungi;p__Ascomycota;c__Eurotiomycetes;o__Eurotiales	-0.601846	0.00389531	Theaflavin-3-gallate	Tannins
k__Fungi;p__Ascomycota;c__Saccharomycetes;o__Saccharomycetales	0.720737	0.000228022	Theaflavin-3-gallate	Tannins
k__Fungi;p__Mucoromycota;c__Mucoromycetes;o__Mucorales	-0.655945	0.00124344	Theaflavin-3-gallate	Tannins
k__Fungi;p__Ascomycota;c__Dothideomycetes;o__Pleosporales;f__Phaeosphaeriaceae	0.62746	0.00232812	Theaflavin-3-gallate	Tannins
k__Fungi;p__Ascomycota;c__Eurotiomycetes;o__Eurotiales;f__Aspergillaceae	-0.132541	0.56683	Theaflavin-3-gallate	Tannins
k__Fungi;p__Ascomycota;c__Eurotiomycetes;o__Eurotiales;f__Trichocomaceae	-0.797953	1.46525e-05	Theaflavin-3-gallate	Tannins
k__Fungi;p__Ascomycota;c__Saccharomycetes;o__Saccharomycetales;f__Debaryomycetaceae	0.722094	0.000218996	Theaflavin-3-gallate	Tannins
k__Fungi;p__Mucoromycota;c__Mucoromycetes;o__Mucorales;f__Lichtheimiaceae	-0.655945	0.00124344	Theaflavin-3-gallate	Tannins
k__Fungi;p__Ascomycota;c__Dothideomycetes;o__Pleosporales;f__Phaeosphaeriaceae;g__Setophoma	0.62746	0.00232812	Theaflavin-3-gallate	Tannins
k__Fungi;p__Ascomycota;c__Eurotiomycetes;o__Eurotiales;f__Aspergillaceae;g__Aspergillus	-0.132541	0.56683	Theaflavin-3-gallate	Tannins
k__Fungi;p__Ascomycota;c__Eurotiomycetes;o__Eurotiales;f__Trichocomaceae;g__Thermomyces	-0.797953	1.46525e-05	Theaflavin-3-gallate	Tannins
k__Fungi;p__Ascomycota;c__Saccharomycetes;o__Saccharomycetales;f__Debaryomycetaceae;g__Debaryomyces	0.722094	0.000218996	Theaflavin-3-gallate	Tannins
k__Fungi;p__Mucoromycota;c__Mucoromycetes;o__Mucorales;f__Lichtheimiaceae;g__Rhizomucor	-0.655945	0.00124344	Theaflavin-3-gallate	Tannins
k__Fungi;p__Ascomycota;c__Eurotiomycetes;o__Eurotiales;f__Aspergillaceae;g__Aspergillus;s__Aspergillus_fumigatus	-0.820945	5.11909e-06	Theaflavin-3-gallate	Tannins
k__Fungi;p__Ascomycota;c__Eurotiomycetes;o__Eurotiales;f__Aspergillaceae;g__Aspergillus;s__Aspergillus_japonicus	0.76338	5.67638e-05	Theaflavin-3-gallate	Tannins
k__Fungi;p__Ascomycota;c__Eurotiomycetes;o__Eurotiales;f__Trichocomaceae;g__Thermomyces;s__Thermomyces_lanuginosus	-0.797953	1.46525e-05	Theaflavin-3-gallate	Tannins
k__Fungi;p__Mucoromycota;c__Mucoromycetes;o__Mucorales;f__Lichtheimiaceae;g__Rhizomucor;s__Rhizomucor_pusillus	-0.655945	0.00124344	Theaflavin-3-gallate	Tannins
k__Fungi;p__Ascomycota	-0.47005	0.0315406	Theaflavin-3'-Gallate	Tannins
k__Fungi;p__Mucoromycota	-0.716071	0.000261528	Theaflavin-3'-Gallate	Tannins
k__Fungi;p__Ascomycota;c__Dothideomycetes	0.455713	0.0378823	Theaflavin-3'-Gallate	Tannins
k__Fungi;p__Ascomycota;c__Eurotiomycetes	-0.558013	0.00857164	Theaflavin-3'-Gallate	Tannins
k__Fungi;p__Ascomycota;c__Saccharomycetes	0.65933	0.00114924	Theaflavin-3'-Gallate	Tannins
k__Fungi;p__Mucoromycota;c__Mucoromycetes	-0.716071	0.000261528	Theaflavin-3'-Gallate	Tannins
k__Fungi;p__Ascomycota;c__Dothideomycetes;o__Pleosporales	0.498122	0.0215564	Theaflavin-3'-Gallate	Tannins
k__Fungi;p__Ascomycota;c__Eurotiomycetes;o__Eurotiales	-0.558013	0.00857164	Theaflavin-3'-Gallate	Tannins
k__Fungi;p__Ascomycota;c__Saccharomycetes;o__Saccharomycetales	0.65933	0.00114924	Theaflavin-3'-Gallate	Tannins
k__Fungi;p__Mucoromycota;c__Mucoromycetes;o__Mucorales	-0.716071	0.000261528	Theaflavin-3'-Gallate	Tannins
k__Fungi;p__Ascomycota;c__Dothideomycetes;o__Pleosporales;f__Phaeosphaeriaceae	0.637645	0.00187358	Theaflavin-3'-Gallate	Tannins
k__Fungi;p__Ascomycota;c__Eurotiomycetes;o__Eurotiales;f__Aspergillaceae	-0.1182	0.60985	Theaflavin-3'-Gallate	Tannins
k__Fungi;p__Ascomycota;c__Eurotiomycetes;o__Eurotiales;f__Trichocomaceae	-0.795787	1.60679e-05	Theaflavin-3'-Gallate	Tannins
k__Fungi;p__Ascomycota;c__Saccharomycetes;o__Saccharomycetales;f__Debaryomycetaceae	0.660709	0.00111263	Theaflavin-3'-Gallate	Tannins
k__Fungi;p__Mucoromycota;c__Mucoromycetes;o__Mucorales;f__Lichtheimiaceae	-0.716071	0.000261528	Theaflavin-3'-Gallate	Tannins
k__Fungi;p__Ascomycota;c__Dothideomycetes;o__Pleosporales;f__Phaeosphaeriaceae;g__Setophoma	0.637645	0.00187358	Theaflavin-3'-Gallate	Tannins
k__Fungi;p__Ascomycota;c__Eurotiomycetes;o__Eurotiales;f__Aspergillaceae;g__Aspergillus	-0.1182	0.60985	Theaflavin-3'-Gallate	Tannins
k__Fungi;p__Ascomycota;c__Eurotiomycetes;o__Eurotiales;f__Trichocomaceae;g__Thermomyces	-0.795787	1.60679e-05	Theaflavin-3'-Gallate	Tannins
k__Fungi;p__Ascomycota;c__Saccharomycetes;o__Saccharomycetales;f__Debaryomycetaceae;g__Debaryomyces	0.660709	0.00111263	Theaflavin-3'-Gallate	Tannins
k__Fungi;p__Mucoromycota;c__Mucoromycetes;o__Mucorales;f__Lichtheimiaceae;g__Rhizomucor	-0.716071	0.000261528	Theaflavin-3'-Gallate	Tannins
k__Fungi;p__Ascomycota;c__Eurotiomycetes;o__Eurotiales;f__Aspergillaceae;g__Aspergillus;s__Aspergillus_fumigatus	-0.79991	1.34686e-05	Theaflavin-3'-Gallate	Tannins
k__Fungi;p__Ascomycota;c__Eurotiomycetes;o__Eurotiales;f__Aspergillaceae;g__Aspergillus;s__Aspergillus_japonicus	0.737842	0.000134701	Theaflavin-3'-Gallate	Tannins
k__Fungi;p__Ascomycota;c__Eurotiomycetes;o__Eurotiales;f__Trichocomaceae;g__Thermomyces;s__Thermomyces_lanuginosus	-0.795787	1.60679e-05	Theaflavin-3'-Gallate	Tannins
k__Fungi;p__Mucoromycota;c__Mucoromycetes;o__Mucorales;f__Lichtheimiaceae;g__Rhizomucor;s__Rhizomucor_pusillus	-0.716071	0.000261528	Theaflavin-3'-Gallate	Tannins
k__Fungi;p__Ascomycota	-0.513409	0.0172935	Theaflavin 3,3'-Digallate	Tannins
k__Fungi;p__Mucoromycota	-0.757489	6.99212e-05	Theaflavin 3,3'-Digallate	Tannins
k__Fungi;p__Ascomycota;c__Dothideomycetes	0.39741	0.0744312	Theaflavin 3,3'-Digallate	Tannins
k__Fungi;p__Ascomycota;c__Eurotiomycetes	-0.604589	0.00369398	Theaflavin 3,3'-Digallate	Tannins
k__Fungi;p__Ascomycota;c__Saccharomycetes	0.630692	0.00217483	Theaflavin 3,3'-Digallate	Tannins
k__Fungi;p__Mucoromycota;c__Mucoromycetes	-0.757489	6.99212e-05	Theaflavin 3,3'-Digallate	Tannins
k__Fungi;p__Ascomycota;c__Dothideomycetes;o__Pleosporales	0.519646	0.0157623	Theaflavin 3,3'-Digallate	Tannins
k__Fungi;p__Ascomycota;c__Eurotiomycetes;o__Eurotiales	-0.604589	0.00369398	Theaflavin 3,3'-Digallate	Tannins
k__Fungi;p__Ascomycota;c__Saccharomycetes;o__Saccharomycetales	0.630692	0.00217483	Theaflavin 3,3'-Digallate	Tannins
k__Fungi;p__Mucoromycota;c__Mucoromycetes;o__Mucorales	-0.757489	6.99212e-05	Theaflavin 3,3'-Digallate	Tannins
k__Fungi;p__Ascomycota;c__Dothideomycetes;o__Pleosporales;f__Phaeosphaeriaceae	0.655401	0.00125915	Theaflavin 3,3'-Digallate	Tannins
k__Fungi;p__Ascomycota;c__Eurotiomycetes;o__Eurotiales;f__Aspergillaceae	-0.197789	0.39011	Theaflavin 3,3'-Digallate	Tannins
k__Fungi;p__Ascomycota;c__Eurotiomycetes;o__Eurotiales;f__Trichocomaceae	-0.816405	6.37238e-06	Theaflavin 3,3'-Digallate	Tannins
k__Fungi;p__Ascomycota;c__Saccharomycetes;o__Saccharomycetales;f__Debaryomycetaceae	0.640547	0.00175871	Theaflavin 3,3'-Digallate	Tannins
k__Fungi;p__Mucoromycota;c__Mucoromycetes;o__Mucorales;f__Lichtheimiaceae	-0.757489	6.99212e-05	Theaflavin 3,3'-Digallate	Tannins
k__Fungi;p__Ascomycota;c__Dothideomycetes;o__Pleosporales;f__Phaeosphaeriaceae;g__Setophoma	0.655401	0.00125915	Theaflavin 3,3'-Digallate	Tannins
k__Fungi;p__Ascomycota;c__Eurotiomycetes;o__Eurotiales;f__Aspergillaceae;g__Aspergillus	-0.197789	0.39011	Theaflavin 3,3'-Digallate	Tannins
k__Fungi;p__Ascomycota;c__Eurotiomycetes;o__Eurotiales;f__Trichocomaceae;g__Thermomyces	-0.816405	6.37238e-06	Theaflavin 3,3'-Digallate	Tannins
k__Fungi;p__Ascomycota;c__Saccharomycetes;o__Saccharomycetales;f__Debaryomycetaceae;g__Debaryomyces	0.640547	0.00175871	Theaflavin 3,3'-Digallate	Tannins
k__Fungi;p__Mucoromycota;c__Mucoromycetes;o__Mucorales;f__Lichtheimiaceae;g__Rhizomucor	-0.757489	6.99212e-05	Theaflavin 3,3'-Digallate	Tannins
k__Fungi;p__Ascomycota;c__Eurotiomycetes;o__Eurotiales;f__Aspergillaceae;g__Aspergillus;s__Aspergillus_fumigatus	-0.800975	1.28604e-05	Theaflavin 3,3'-Digallate	Tannins
k__Fungi;p__Ascomycota;c__Eurotiomycetes;o__Eurotiales;f__Aspergillaceae;g__Aspergillus;s__Aspergillus_japonicus	0.787386	2.27473e-05	Theaflavin 3,3'-Digallate	Tannins
k__Fungi;p__Ascomycota;c__Eurotiomycetes;o__Eurotiales;f__Trichocomaceae;g__Thermomyces;s__Thermomyces_lanuginosus	-0.816405	6.37238e-06	Theaflavin 3,3'-Digallate	Tannins
k__Fungi;p__Mucoromycota;c__Mucoromycetes;o__Mucorales;f__Lichtheimiaceae;g__Rhizomucor;s__Rhizomucor_pusillus	-0.757489	6.99212e-05	Theaflavin 3,3'-Digallate	Tannins
k__Fungi;p__Ascomycota	-0.451189	0.0400771	4-Aminobenzoic acid	Phenolic acids
k__Fungi;p__Mucoromycota	-0.818185	5.85235e-06	4-Aminobenzoic acid	Phenolic acids
k__Fungi;p__Ascomycota;c__Dothideomycetes	0.335568	0.136983	4-Aminobenzoic acid	Phenolic acids
k__Fungi;p__Ascomycota;c__Eurotiomycetes	-0.530345	0.0133916	4-Aminobenzoic acid	Phenolic acids
k__Fungi;p__Ascomycota;c__Saccharomycetes	0.566914	0.00736589	4-Aminobenzoic acid	Phenolic acids
k__Fungi;p__Mucoromycota;c__Mucoromycetes	-0.818185	5.85235e-06	4-Aminobenzoic acid	Phenolic acids
k__Fungi;p__Ascomycota;c__Dothideomycetes;o__Pleosporales	0.534195	0.0126128	4-Aminobenzoic acid	Phenolic acids
k__Fungi;p__Ascomycota;c__Eurotiomycetes;o__Eurotiales	-0.530345	0.0133916	4-Aminobenzoic acid	Phenolic acids
k__Fungi;p__Ascomycota;c__Saccharomycetes;o__Saccharomycetales	0.566914	0.00736589	4-Aminobenzoic acid	Phenolic acids
k__Fungi;p__Mucoromycota;c__Mucoromycetes;o__Mucorales	-0.818185	5.85235e-06	4-Aminobenzoic acid	Phenolic acids
k__Fungi;p__Ascomycota;c__Dothideomycetes;o__Pleosporales;f__Phaeosphaeriaceae	0.6677	0.000941886	4-Aminobenzoic acid	Phenolic acids
k__Fungi;p__Ascomycota;c__Eurotiomycetes;o__Eurotiales;f__Aspergillaceae	-0.147518	0.523393	4-Aminobenzoic acid	Phenolic acids
k__Fungi;p__Ascomycota;c__Eurotiomycetes;o__Eurotiales;f__Trichocomaceae	-0.817465	6.05797e-06	4-Aminobenzoic acid	Phenolic acids
k__Fungi;p__Ascomycota;c__Saccharomycetes;o__Saccharomycetales;f__Debaryomycetaceae	0.576302	0.00624896	4-Aminobenzoic acid	Phenolic acids
k__Fungi;p__Mucoromycota;c__Mucoromycetes;o__Mucorales;f__Lichtheimiaceae	-0.818185	5.85235e-06	4-Aminobenzoic acid	Phenolic acids
k__Fungi;p__Ascomycota;c__Dothideomycetes;o__Pleosporales;f__Phaeosphaeriaceae;g__Setophoma	0.6677	0.000941886	4-Aminobenzoic acid	Phenolic acids
k__Fungi;p__Ascomycota;c__Eurotiomycetes;o__Eurotiales;f__Aspergillaceae;g__Aspergillus	-0.147518	0.523393	4-Aminobenzoic acid	Phenolic acids
k__Fungi;p__Ascomycota;c__Eurotiomycetes;o__Eurotiales;f__Trichocomaceae;g__Thermomyces	-0.817465	6.05797e-06	4-Aminobenzoic acid	Phenolic acids
k__Fungi;p__Ascomycota;c__Saccharomycetes;o__Saccharomycetales;f__Debaryomycetaceae;g__Debaryomyces	0.576302	0.00624896	4-Aminobenzoic acid	Phenolic acids
k__Fungi;p__Mucoromycota;c__Mucoromycetes;o__Mucorales;f__Lichtheimiaceae;g__Rhizomucor	-0.818185	5.85235e-06	4-Aminobenzoic acid	Phenolic acids
k__Fungi;p__Ascomycota;c__Eurotiomycetes;o__Eurotiales;f__Aspergillaceae;g__Aspergillus;s__Aspergillus_fumigatus	-0.778607	3.21923e-05	4-Aminobenzoic acid	Phenolic acids
k__Fungi;p__Ascomycota;c__Eurotiomycetes;o__Eurotiales;f__Aspergillaceae;g__Aspergillus;s__Aspergillus_japonicus	0.717165	0.000253315	4-Aminobenzoic acid	Phenolic acids
k__Fungi;p__Ascomycota;c__Eurotiomycetes;o__Eurotiales;f__Trichocomaceae;g__Thermomyces;s__Thermomyces_lanuginosus	-0.817465	6.05797e-06	4-Aminobenzoic acid	Phenolic acids
k__Fungi;p__Mucoromycota;c__Mucoromycetes;o__Mucorales;f__Lichtheimiaceae;g__Rhizomucor;s__Rhizomucor_pusillus	-0.818185	5.85235e-06	4-Aminobenzoic acid	Phenolic acids
k__Fungi;p__Ascomycota	-0.542857	0.0109945	(-)-Epicatechin gallate	Flavonoids
k__Fungi;p__Mucoromycota	-0.566234	0.0074528	(-)-Epicatechin gallate	Flavonoids
k__Fungi;p__Ascomycota;c__Dothideomycetes	0.462354	0.0348314	(-)-Epicatechin gallate	Flavonoids
k__Fungi;p__Ascomycota;c__Eurotiomycetes	-0.619481	0.00274589	(-)-Epicatechin gallate	Flavonoids
k__Fungi;p__Ascomycota;c__Saccharomycetes	0.660154	0.00112724	(-)-Epicatechin gallate	Flavonoids
k__Fungi;p__Mucoromycota;c__Mucoromycetes	-0.566234	0.0074528	(-)-Epicatechin gallate	Flavonoids
k__Fungi;p__Ascomycota;c__Dothideomycetes;o__Pleosporales	0.51898	0.0159203	(-)-Epicatechin gallate	Flavonoids
k__Fungi;p__Ascomycota;c__Eurotiomycetes;o__Eurotiales	-0.619481	0.00274589	(-)-Epicatechin gallate	Flavonoids
k__Fungi;p__Ascomycota;c__Saccharomycetes;o__Saccharomycetales	0.660154	0.00112724	(-)-Epicatechin gallate	Flavonoids
k__Fungi;p__Mucoromycota;c__Mucoromycetes;o__Mucorales	-0.566234	0.0074528	(-)-Epicatechin gallate	Flavonoids
k__Fungi;p__Ascomycota;c__Dothideomycetes;o__Pleosporales;f__Phaeosphaeriaceae	0.541733	0.0111945	(-)-Epicatechin gallate	Flavonoids
k__Fungi;p__Ascomycota;c__Eurotiomycetes;o__Eurotiales;f__Aspergillaceae	-0.0532468	0.818692	(-)-Epicatechin gallate	Flavonoids
k__Fungi;p__Ascomycota;c__Eurotiomycetes;o__Eurotiales;f__Trichocomaceae	-0.871429	2.70891e-07	(-)-Epicatechin gallate	Flavonoids
k__Fungi;p__Ascomycota;c__Saccharomycetes;o__Saccharomycetales;f__Debaryomycetaceae	0.664064	0.00102768	(-)-Epicatechin gallate	Flavonoids
k__Fungi;p__Mucoromycota;c__Mucoromycetes;o__Mucorales;f__Lichtheimiaceae	-0.566234	0.0074528	(-)-Epicatechin gallate	Flavonoids
k__Fungi;p__Ascomycota;c__Dothideomycetes;o__Pleosporales;f__Phaeosphaeriaceae;g__Setophoma	0.541733	0.0111945	(-)-Epicatechin gallate	Flavonoids
k__Fungi;p__Ascomycota;c__Eurotiomycetes;o__Eurotiales;f__Aspergillaceae;g__Aspergillus	-0.0532468	0.818692	(-)-Epicatechin gallate	Flavonoids
k__Fungi;p__Ascomycota;c__Eurotiomycetes;o__Eurotiales;f__Trichocomaceae;g__Thermomyces	-0.871429	2.70891e-07	(-)-Epicatechin gallate	Flavonoids
k__Fungi;p__Ascomycota;c__Saccharomycetes;o__Saccharomycetales;f__Debaryomycetaceae;g__Debaryomyces	0.664064	0.00102768	(-)-Epicatechin gallate	Flavonoids
k__Fungi;p__Mucoromycota;c__Mucoromycetes;o__Mucorales;f__Lichtheimiaceae;g__Rhizomucor	-0.57013	0.00696617	(-)-Epicatechin gallate	Flavonoids
k__Fungi;p__Ascomycota;c__Eurotiomycetes;o__Eurotiales;f__Aspergillaceae;g__Aspergillus;s__Aspergillus_fumigatus	-0.816883	6.22885e-06	(-)-Epicatechin gallate	Flavonoids
k__Fungi;p__Ascomycota;c__Eurotiomycetes;o__Eurotiales;f__Aspergillaceae;g__Aspergillus;s__Aspergillus_japonicus	0.701928	0.00039014	(-)-Epicatechin gallate	Flavonoids
k__Fungi;p__Ascomycota;c__Eurotiomycetes;o__Eurotiales;f__Trichocomaceae;g__Thermomyces;s__Thermomyces_lanuginosus	-0.871429	2.70891e-07	(-)-Epicatechin gallate	Flavonoids
k__Fungi;p__Mucoromycota;c__Mucoromycetes;o__Mucorales;f__Lichtheimiaceae;g__Rhizomucor;s__Rhizomucor_pusillus	-0.57013	0.00696617	(-)-Epicatechin gallate	Flavonoids
k__Fungi;p__Ascomycota	-0.472727	0.0304552	L-theanine	Amino acids and derivatives
k__Fungi;p__Mucoromycota	-0.554545	0.00908313	L-theanine	Amino acids and derivatives
k__Fungi;p__Ascomycota;c__Dothideomycetes	0.480262	0.0275574	L-theanine	Amino acids and derivatives
k__Fungi;p__Ascomycota;c__Eurotiomycetes	-0.555844	0.00888871	L-theanine	Amino acids and derivatives
k__Fungi;p__Ascomycota;c__Saccharomycetes	0.671884	0.000850763	L-theanine	Amino acids and derivatives
k__Fungi;p__Mucoromycota;c__Mucoromycetes	-0.554545	0.00908313	L-theanine	Amino acids and derivatives
k__Fungi;p__Ascomycota;c__Dothideomycetes;o__Pleosporales	0.539815	0.0115423	L-theanine	Amino acids and derivatives
k__Fungi;p__Ascomycota;c__Eurotiomycetes;o__Eurotiales	-0.555844	0.00888871	L-theanine	Amino acids and derivatives
k__Fungi;p__Ascomycota;c__Saccharomycetes;o__Saccharomycetales	0.671884	0.000850763	L-theanine	Amino acids and derivatives
k__Fungi;p__Mucoromycota;c__Mucoromycetes;o__Mucorales	-0.554545	0.00908313	L-theanine	Amino acids and derivatives
k__Fungi;p__Ascomycota;c__Dothideomycetes;o__Pleosporales;f__Phaeosphaeriaceae	0.553463	0.00924775	L-theanine	Amino acids and derivatives
k__Fungi;p__Ascomycota;c__Eurotiomycetes;o__Eurotiales;f__Aspergillaceae	-0.0246753	0.915449	L-theanine	Amino acids and derivatives
k__Fungi;p__Ascomycota;c__Eurotiomycetes;o__Eurotiales;f__Trichocomaceae	-0.850649	1.03288e-06	L-theanine	Amino acids and derivatives
k__Fungi;p__Ascomycota;c__Saccharomycetes;o__Saccharomycetales;f__Debaryomycetaceae	0.674491	0.000797869	L-theanine	Amino acids and derivatives
k__Fungi;p__Mucoromycota;c__Mucoromycetes;o__Mucorales;f__Lichtheimiaceae	-0.554545	0.00908313	L-theanine	Amino acids and derivatives
k__Fungi;p__Ascomycota;c__Dothideomycetes;o__Pleosporales;f__Phaeosphaeriaceae;g__Setophoma	0.553463	0.00924775	L-theanine	Amino acids and derivatives
k__Fungi;p__Ascomycota;c__Eurotiomycetes;o__Eurotiales;f__Aspergillaceae;g__Aspergillus	-0.0246753	0.915449	L-theanine	Amino acids and derivatives
k__Fungi;p__Ascomycota;c__Eurotiomycetes;o__Eurotiales;f__Trichocomaceae;g__Thermomyces	-0.850649	1.03288e-06	L-theanine	Amino acids and derivatives
k__Fungi;p__Ascomycota;c__Saccharomycetes;o__Saccharomycetales;f__Debaryomycetaceae;g__Debaryomyces	0.674491	0.000797869	L-theanine	Amino acids and derivatives
k__Fungi;p__Mucoromycota;c__Mucoromycetes;o__Mucorales;f__Lichtheimiaceae;g__Rhizomucor	-0.555844	0.00888871	L-theanine	Amino acids and derivatives
k__Fungi;p__Ascomycota;c__Eurotiomycetes;o__Eurotiales;f__Aspergillaceae;g__Aspergillus;s__Aspergillus_fumigatus	-0.793506	1.76853e-05	L-theanine	Amino acids and derivatives
k__Fungi;p__Ascomycota;c__Eurotiomycetes;o__Eurotiales;f__Aspergillaceae;g__Aspergillus;s__Aspergillus_japonicus	0.734388	0.00015028	L-theanine	Amino acids and derivatives
k__Fungi;p__Ascomycota;c__Eurotiomycetes;o__Eurotiales;f__Trichocomaceae;g__Thermomyces;s__Thermomyces_lanuginosus	-0.850649	1.03288e-06	L-theanine	Amino acids and derivatives
k__Fungi;p__Mucoromycota;c__Mucoromycetes;o__Mucorales;f__Lichtheimiaceae;g__Rhizomucor;s__Rhizomucor_pusillus	-0.555844	0.00888871	L-theanine	Amino acids and derivatives
k__Fungi;p__Ascomycota	-0.497898	0.0216245	Salicin	Phenolic acids
k__Fungi;p__Mucoromycota	-0.546506	0.0103657	Salicin	Phenolic acids
k__Fungi;p__Ascomycota;c__Dothideomycetes	0.482521	0.0267327	Salicin	Phenolic acids
k__Fungi;p__Ascomycota;c__Eurotiomycetes	-0.584603	0.00538153	Salicin	Phenolic acids
k__Fungi;p__Ascomycota;c__Saccharomycetes	0.649658	0.00143577	Salicin	Phenolic acids
k__Fungi;p__Mucoromycota;c__Mucoromycetes	-0.546506	0.0103657	Salicin	Phenolic acids
k__Fungi;p__Ascomycota;c__Dothideomycetes;o__Pleosporales	0.570964	0.00686546	Salicin	Phenolic acids
k__Fungi;p__Ascomycota;c__Eurotiomycetes;o__Eurotiales	-0.584603	0.00538153	Salicin	Phenolic acids
k__Fungi;p__Ascomycota;c__Saccharomycetes;o__Saccharomycetales	0.649658	0.00143577	Salicin	Phenolic acids
k__Fungi;p__Mucoromycota;c__Mucoromycetes;o__Mucorales	-0.546506	0.0103657	Salicin	Phenolic acids
k__Fungi;p__Ascomycota;c__Dothideomycetes;o__Pleosporales;f__Phaeosphaeriaceae	0.593303	0.00458196	Salicin	Phenolic acids
k__Fungi;p__Ascomycota;c__Eurotiomycetes;o__Eurotiales;f__Aspergillaceae	-0.004598	0.984218	Salicin	Phenolic acids
k__Fungi;p__Ascomycota;c__Eurotiomycetes;o__Eurotiales;f__Trichocomaceae	-0.844062	1.51484e-06	Salicin	Phenolic acids
k__Fungi;p__Ascomycota;c__Saccharomycetes;o__Saccharomycetales;f__Debaryomycetaceae	0.662842	0.00105796	Salicin	Phenolic acids
k__Fungi;p__Mucoromycota;c__Mucoromycetes;o__Mucorales;f__Lichtheimiaceae	-0.546506	0.0103657	Salicin	Phenolic acids
k__Fungi;p__Ascomycota;c__Dothideomycetes;o__Pleosporales;f__Phaeosphaeriaceae;g__Setophoma	0.593303	0.00458196	Salicin	Phenolic acids
k__Fungi;p__Ascomycota;c__Eurotiomycetes;o__Eurotiales;f__Aspergillaceae;g__Aspergillus	-0.004598	0.984218	Salicin	Phenolic acids
k__Fungi;p__Ascomycota;c__Eurotiomycetes;o__Eurotiales;f__Trichocomaceae;g__Thermomyces	-0.844062	1.51484e-06	Salicin	Phenolic acids
k__Fungi;p__Ascomycota;c__Saccharomycetes;o__Saccharomycetales;f__Debaryomycetaceae;g__Debaryomyces	0.662842	0.00105796	Salicin	Phenolic acids
k__Fungi;p__Mucoromycota;c__Mucoromycetes;o__Mucorales;f__Lichtheimiaceae;g__Rhizomucor	-0.546506	0.0103657	Salicin	Phenolic acids
k__Fungi;p__Ascomycota;c__Eurotiomycetes;o__Eurotiales;f__Aspergillaceae;g__Aspergillus;s__Aspergillus_fumigatus	-0.861141	5.39744e-07	Salicin	Phenolic acids
k__Fungi;p__Ascomycota;c__Eurotiomycetes;o__Eurotiales;f__Aspergillaceae;g__Aspergillus;s__Aspergillus_japonicus	0.695678	0.00046229	Salicin	Phenolic acids
k__Fungi;p__Ascomycota;c__Eurotiomycetes;o__Eurotiales;f__Trichocomaceae;g__Thermomyces;s__Thermomyces_lanuginosus	-0.844062	1.51484e-06	Salicin	Phenolic acids
k__Fungi;p__Mucoromycota;c__Mucoromycetes;o__Mucorales;f__Lichtheimiaceae;g__Rhizomucor;s__Rhizomucor_pusillus	-0.546506	0.0103657	Salicin	Phenolic acids
k__Fungi;p__Ascomycota	-0.593506	0.00456449	α-Aminocaproic acid	Amino acids and derivatives
k__Fungi;p__Mucoromycota	-0.206494	0.369152	α-Aminocaproic acid	Amino acids and derivatives
k__Fungi;p__Ascomycota;c__Dothideomycetes	0.755396	7.51936e-05	α-Aminocaproic acid	Amino acids and derivatives
k__Fungi;p__Ascomycota;c__Eurotiomycetes	-0.693506	0.000489897	α-Aminocaproic acid	Amino acids and derivatives
k__Fungi;p__Ascomycota;c__Saccharomycetes	0.77876	3.20016e-05	α-Aminocaproic acid	Amino acids and derivatives
k__Fungi;p__Mucoromycota;c__Mucoromycetes	-0.206494	0.369152	α-Aminocaproic acid	Amino acids and derivatives
k__Fungi;p__Ascomycota;c__Dothideomycetes;o__Pleosporales	0.647778	0.00149792	α-Aminocaproic acid	Amino acids and derivatives
k__Fungi;p__Ascomycota;c__Eurotiomycetes;o__Eurotiales	-0.693506	0.000489897	α-Aminocaproic acid	Amino acids and derivatives
k__Fungi;p__Ascomycota;c__Saccharomycetes;o__Saccharomycetales	0.77876	3.20016e-05	α-Aminocaproic acid	Amino acids and derivatives
k__Fungi;p__Mucoromycota;c__Mucoromycetes;o__Mucorales	-0.206494	0.369152	α-Aminocaproic acid	Amino acids and derivatives
k__Fungi;p__Ascomycota;c__Dothideomycetes;o__Pleosporales;f__Phaeosphaeriaceae	0.588655	0.00499589	α-Aminocaproic acid	Amino acids and derivatives
k__Fungi;p__Ascomycota;c__Eurotiomycetes;o__Eurotiales;f__Aspergillaceae	-0.196104	0.394242	α-Aminocaproic acid	Amino acids and derivatives
k__Fungi;p__Ascomycota;c__Eurotiomycetes;o__Eurotiales;f__Trichocomaceae	-0.628571	0.00227442	α-Aminocaproic acid	Amino acids and derivatives
k__Fungi;p__Ascomycota;c__Saccharomycetes;o__Saccharomycetales;f__Debaryomycetaceae	0.773547	3.90542e-05	α-Aminocaproic acid	Amino acids and derivatives
k__Fungi;p__Mucoromycota;c__Mucoromycetes;o__Mucorales;f__Lichtheimiaceae	-0.206494	0.369152	α-Aminocaproic acid	Amino acids and derivatives
k__Fungi;p__Ascomycota;c__Dothideomycetes;o__Pleosporales;f__Phaeosphaeriaceae;g__Setophoma	0.588655	0.00499589	α-Aminocaproic acid	Amino acids and derivatives
k__Fungi;p__Ascomycota;c__Eurotiomycetes;o__Eurotiales;f__Aspergillaceae;g__Aspergillus	-0.196104	0.394242	α-Aminocaproic acid	Amino acids and derivatives
k__Fungi;p__Ascomycota;c__Eurotiomycetes;o__Eurotiales;f__Trichocomaceae;g__Thermomyces	-0.628571	0.00227442	α-Aminocaproic acid	Amino acids and derivatives
k__Fungi;p__Ascomycota;c__Saccharomycetes;o__Saccharomycetales;f__Debaryomycetaceae;g__Debaryomyces	0.773547	3.90542e-05	α-Aminocaproic acid	Amino acids and derivatives
k__Fungi;p__Mucoromycota;c__Mucoromycetes;o__Mucorales;f__Lichtheimiaceae;g__Rhizomucor	-0.209091	0.363026	α-Aminocaproic acid	Amino acids and derivatives
k__Fungi;p__Ascomycota;c__Eurotiomycetes;o__Eurotiales;f__Aspergillaceae;g__Aspergillus;s__Aspergillus_fumigatus	-0.636364	0.0019263	α-Aminocaproic acid	Amino acids and derivatives
k__Fungi;p__Ascomycota;c__Eurotiomycetes;o__Eurotiales;f__Aspergillaceae;g__Aspergillus;s__Aspergillus_japonicus	0.692461	0.000503679	α-Aminocaproic acid	Amino acids and derivatives
k__Fungi;p__Ascomycota;c__Eurotiomycetes;o__Eurotiales;f__Trichocomaceae;g__Thermomyces;s__Thermomyces_lanuginosus	-0.628571	0.00227442	α-Aminocaproic acid	Amino acids and derivatives
k__Fungi;p__Mucoromycota;c__Mucoromycetes;o__Mucorales;f__Lichtheimiaceae;g__Rhizomucor;s__Rhizomucor_pusillus	-0.209091	0.363026	α-Aminocaproic acid	Amino acids and derivatives
k__Fungi;p__Ascomycota	-0.6	0.00403592	L-Phenylalanine	Amino acids and derivatives
k__Fungi;p__Mucoromycota	-0.501299	0.0206079	L-Phenylalanine	Amino acids and derivatives
k__Fungi;p__Ascomycota;c__Dothideomycetes	0.590967	0.00478626	L-Phenylalanine	Amino acids and derivatives
k__Fungi;p__Ascomycota;c__Eurotiomycetes	-0.68961	0.000542956	L-Phenylalanine	Amino acids and derivatives
k__Fungi;p__Ascomycota;c__Saccharomycetes	0.742266	0.000116796	L-Phenylalanine	Amino acids and derivatives
k__Fungi;p__Mucoromycota;c__Mucoromycetes	-0.501299	0.0206079	L-Phenylalanine	Amino acids and derivatives
k__Fungi;p__Ascomycota;c__Dothideomycetes;o__Pleosporales	0.598532	0.00415071	L-Phenylalanine	Amino acids and derivatives
k__Fungi;p__Ascomycota;c__Eurotiomycetes;o__Eurotiales	-0.68961	0.000542956	L-Phenylalanine	Amino acids and derivatives
k__Fungi;p__Ascomycota;c__Saccharomycetes;o__Saccharomycetales	0.742266	0.000116796	L-Phenylalanine	Amino acids and derivatives
k__Fungi;p__Mucoromycota;c__Mucoromycetes;o__Mucorales	-0.501299	0.0206079	L-Phenylalanine	Amino acids and derivatives
k__Fungi;p__Ascomycota;c__Dothideomycetes;o__Pleosporales;f__Phaeosphaeriaceae	0.608916	0.00339394	L-Phenylalanine	Amino acids and derivatives
k__Fungi;p__Ascomycota;c__Eurotiomycetes;o__Eurotiales;f__Aspergillaceae	-0.158442	0.492736	L-Phenylalanine	Amino acids and derivatives
k__Fungi;p__Ascomycota;c__Eurotiomycetes;o__Eurotiales;f__Trichocomaceae	-0.78961	2.07782e-05	L-Phenylalanine	Amino acids and derivatives
k__Fungi;p__Ascomycota;c__Saccharomycetes;o__Saccharomycetales;f__Debaryomycetaceae	0.743569	0.00011193	L-Phenylalanine	Amino acids and derivatives
k__Fungi;p__Mucoromycota;c__Mucoromycetes;o__Mucorales;f__Lichtheimiaceae	-0.501299	0.0206079	L-Phenylalanine	Amino acids and derivatives
k__Fungi;p__Ascomycota;c__Dothideomycetes;o__Pleosporales;f__Phaeosphaeriaceae;g__Setophoma	0.608916	0.00339394	L-Phenylalanine	Amino acids and derivatives
k__Fungi;p__Ascomycota;c__Eurotiomycetes;o__Eurotiales;f__Aspergillaceae;g__Aspergillus	-0.158442	0.492736	L-Phenylalanine	Amino acids and derivatives
k__Fungi;p__Ascomycota;c__Eurotiomycetes;o__Eurotiales;f__Trichocomaceae;g__Thermomyces	-0.78961	2.07782e-05	L-Phenylalanine	Amino acids and derivatives
k__Fungi;p__Ascomycota;c__Saccharomycetes;o__Saccharomycetales;f__Debaryomycetaceae;g__Debaryomyces	0.743569	0.00011193	L-Phenylalanine	Amino acids and derivatives
k__Fungi;p__Mucoromycota;c__Mucoromycetes;o__Mucorales;f__Lichtheimiaceae;g__Rhizomucor	-0.5	0.0209915	L-Phenylalanine	Amino acids and derivatives
k__Fungi;p__Ascomycota;c__Eurotiomycetes;o__Eurotiales;f__Aspergillaceae;g__Aspergillus;s__Aspergillus_fumigatus	-0.785714	2.4332e-05	L-Phenylalanine	Amino acids and derivatives
k__Fungi;p__Ascomycota;c__Eurotiomycetes;o__Eurotiales;f__Aspergillaceae;g__Aspergillus;s__Aspergillus_japonicus	0.754674	7.70884e-05	L-Phenylalanine	Amino acids and derivatives
k__Fungi;p__Ascomycota;c__Eurotiomycetes;o__Eurotiales;f__Trichocomaceae;g__Thermomyces;s__Thermomyces_lanuginosus	-0.78961	2.07782e-05	L-Phenylalanine	Amino acids and derivatives
k__Fungi;p__Mucoromycota;c__Mucoromycetes;o__Mucorales;f__Lichtheimiaceae;g__Rhizomucor;s__Rhizomucor_pusillus	-0.5	0.0209915	L-Phenylalanine	Amino acids and derivatives
k__Fungi;p__Ascomycota	-0.466234	0.0331405	L-(+)-Lysine	Amino acids and derivatives
k__Fungi;p__Mucoromycota	0.1	0.666264	L-(+)-Lysine	Amino acids and derivatives
k__Fungi;p__Ascomycota;c__Dothideomycetes	0.726092	0.000194175	L-(+)-Lysine	Amino acids and derivatives
k__Fungi;p__Ascomycota;c__Eurotiomycetes	-0.551948	0.00948241	L-(+)-Lysine	Amino acids and derivatives
k__Fungi;p__Ascomycota;c__Saccharomycetes	0.605413	0.00363519	L-(+)-Lysine	Amino acids and derivatives
k__Fungi;p__Mucoromycota;c__Mucoromycetes	0.1	0.666264	L-(+)-Lysine	Amino acids and derivatives
k__Fungi;p__Ascomycota;c__Dothideomycetes;o__Pleosporales	0.513298	0.0173218	L-(+)-Lysine	Amino acids and derivatives
k__Fungi;p__Ascomycota;c__Eurotiomycetes;o__Eurotiales	-0.551948	0.00948241	L-(+)-Lysine	Amino acids and derivatives
k__Fungi;p__Ascomycota;c__Saccharomycetes;o__Saccharomycetales	0.605413	0.00363519	L-(+)-Lysine	Amino acids and derivatives
k__Fungi;p__Mucoromycota;c__Mucoromycetes;o__Mucorales	0.1	0.666264	L-(+)-Lysine	Amino acids and derivatives
k__Fungi;p__Ascomycota;c__Dothideomycetes;o__Pleosporales;f__Phaeosphaeriaceae	0.39137	0.0793577	L-(+)-Lysine	Amino acids and derivatives
k__Fungi;p__Ascomycota;c__Eurotiomycetes;o__Eurotiales;f__Aspergillaceae	-0.0766234	0.741311	L-(+)-Lysine	Amino acids and derivatives
k__Fungi;p__Ascomycota;c__Eurotiomycetes;o__Eurotiales;f__Trichocomaceae	-0.437662	0.0472335	L-(+)-Lysine	Amino acids and derivatives
k__Fungi;p__Ascomycota;c__Saccharomycetes;o__Saccharomycetales;f__Debaryomycetaceae	0.594986	0.00443927	L-(+)-Lysine	Amino acids and derivatives
k__Fungi;p__Mucoromycota;c__Mucoromycetes;o__Mucorales;f__Lichtheimiaceae	0.1	0.666264	L-(+)-Lysine	Amino acids and derivatives
k__Fungi;p__Ascomycota;c__Dothideomycetes;o__Pleosporales;f__Phaeosphaeriaceae;g__Setophoma	0.39137	0.0793577	L-(+)-Lysine	Amino acids and derivatives
k__Fungi;p__Ascomycota;c__Eurotiomycetes;o__Eurotiales;f__Aspergillaceae;g__Aspergillus	-0.0766234	0.741311	L-(+)-Lysine	Amino acids and derivatives
k__Fungi;p__Ascomycota;c__Eurotiomycetes;o__Eurotiales;f__Trichocomaceae;g__Thermomyces	-0.437662	0.0472335	L-(+)-Lysine	Amino acids and derivatives
k__Fungi;p__Ascomycota;c__Saccharomycetes;o__Saccharomycetales;f__Debaryomycetaceae;g__Debaryomyces	0.594986	0.00443927	L-(+)-Lysine	Amino acids and derivatives
k__Fungi;p__Mucoromycota;c__Mucoromycetes;o__Mucorales;f__Lichtheimiaceae;g__Rhizomucor	0.0974026	0.674468	L-(+)-Lysine	Amino acids and derivatives
k__Fungi;p__Ascomycota;c__Eurotiomycetes;o__Eurotiales;f__Aspergillaceae;g__Aspergillus;s__Aspergillus_fumigatus	-0.501299	0.0206079	L-(+)-Lysine	Amino acids and derivatives
k__Fungi;p__Ascomycota;c__Eurotiomycetes;o__Eurotiales;f__Aspergillaceae;g__Aspergillus;s__Aspergillus_japonicus	0.469305	0.0318483	L-(+)-Lysine	Amino acids and derivatives
k__Fungi;p__Ascomycota;c__Eurotiomycetes;o__Eurotiales;f__Trichocomaceae;g__Thermomyces;s__Thermomyces_lanuginosus	-0.437662	0.0472335	L-(+)-Lysine	Amino acids and derivatives
k__Fungi;p__Mucoromycota;c__Mucoromycetes;o__Mucorales;f__Lichtheimiaceae;g__Rhizomucor;s__Rhizomucor_pusillus	0.0974026	0.674468	L-(+)-Lysine	Amino acids and derivatives
k__Fungi;p__Ascomycota	-0.52987	0.0134902	Adenosine	Nucleotides and derivatives
k__Fungi;p__Mucoromycota	-0.622078	0.00260352	Adenosine	Nucleotides and derivatives
k__Fungi;p__Ascomycota;c__Dothideomycetes	0.320718	0.156341	Adenosine	Nucleotides and derivatives
k__Fungi;p__Ascomycota;c__Eurotiomycetes	-0.585714	0.00527342	Adenosine	Nucleotides and derivatives
k__Fungi;p__Ascomycota;c__Saccharomycetes	0.613885	0.00307486	Adenosine	Nucleotides and derivatives
k__Fungi;p__Mucoromycota;c__Mucoromycetes	-0.622078	0.00260352	Adenosine	Nucleotides and derivatives
k__Fungi;p__Ascomycota;c__Dothideomycetes;o__Pleosporales	0.371241	0.0975404	Adenosine	Nucleotides and derivatives
k__Fungi;p__Ascomycota;c__Eurotiomycetes;o__Eurotiales	-0.585714	0.00527342	Adenosine	Nucleotides and derivatives
k__Fungi;p__Ascomycota;c__Saccharomycetes;o__Saccharomycetales	0.613885	0.00307486	Adenosine	Nucleotides and derivatives
k__Fungi;p__Mucoromycota;c__Mucoromycetes;o__Mucorales	-0.622078	0.00260352	Adenosine	Nucleotides and derivatives
k__Fungi;p__Ascomycota;c__Dothideomycetes;o__Pleosporales;f__Phaeosphaeriaceae	0.400968	0.0716383	Adenosine	Nucleotides and derivatives
k__Fungi;p__Ascomycota;c__Eurotiomycetes;o__Eurotiales;f__Aspergillaceae	-0.0415584	0.858048	Adenosine	Nucleotides and derivatives
k__Fungi;p__Ascomycota;c__Eurotiomycetes;o__Eurotiales;f__Trichocomaceae	-0.883117	1.14852e-07	Adenosine	Nucleotides and derivatives
k__Fungi;p__Ascomycota;c__Saccharomycetes;o__Saccharomycetales;f__Debaryomycetaceae	0.619098	0.00276739	Adenosine	Nucleotides and derivatives
k__Fungi;p__Mucoromycota;c__Mucoromycetes;o__Mucorales;f__Lichtheimiaceae	-0.622078	0.00260352	Adenosine	Nucleotides and derivatives
k__Fungi;p__Ascomycota;c__Dothideomycetes;o__Pleosporales;f__Phaeosphaeriaceae;g__Setophoma	0.400968	0.0716383	Adenosine	Nucleotides and derivatives
k__Fungi;p__Ascomycota;c__Eurotiomycetes;o__Eurotiales;f__Aspergillaceae;g__Aspergillus	-0.0415584	0.858048	Adenosine	Nucleotides and derivatives
k__Fungi;p__Ascomycota;c__Eurotiomycetes;o__Eurotiales;f__Trichocomaceae;g__Thermomyces	-0.883117	1.14852e-07	Adenosine	Nucleotides and derivatives
k__Fungi;p__Ascomycota;c__Saccharomycetes;o__Saccharomycetales;f__Debaryomycetaceae;g__Debaryomyces	0.619098	0.00276739	Adenosine	Nucleotides and derivatives
k__Fungi;p__Mucoromycota;c__Mucoromycetes;o__Mucorales;f__Lichtheimiaceae;g__Rhizomucor	-0.623377	0.00253469	Adenosine	Nucleotides and derivatives
k__Fungi;p__Ascomycota;c__Eurotiomycetes;o__Eurotiales;f__Aspergillaceae;g__Aspergillus;s__Aspergillus_fumigatus	-0.825974	3.98772e-06	Adenosine	Nucleotides and derivatives
k__Fungi;p__Ascomycota;c__Eurotiomycetes;o__Eurotiales;f__Aspergillaceae;g__Aspergillus;s__Aspergillus_japonicus	0.681641	0.0006669	Adenosine	Nucleotides and derivatives
k__Fungi;p__Ascomycota;c__Eurotiomycetes;o__Eurotiales;f__Trichocomaceae;g__Thermomyces;s__Thermomyces_lanuginosus	-0.883117	1.14852e-07	Adenosine	Nucleotides and derivatives
k__Fungi;p__Mucoromycota;c__Mucoromycetes;o__Mucorales;f__Lichtheimiaceae;g__Rhizomucor;s__Rhizomucor_pusillus	-0.623377	0.00253469	Adenosine	Nucleotides and derivatives
k__Fungi;p__Ascomycota	-0.574026	0.00650601	6-Aminocaproic acid	Organic acids
k__Fungi;p__Mucoromycota	-0.525974	0.0143225	6-Aminocaproic acid	Organic acids
k__Fungi;p__Ascomycota;c__Dothideomycetes	0.553523	0.00923866	6-Aminocaproic acid	Organic acids
k__Fungi;p__Ascomycota;c__Eurotiomycetes	-0.664935	0.00100655	6-Aminocaproic acid	Organic acids
k__Fungi;p__Ascomycota;c__Saccharomycetes	0.748783	9.41741e-05	6-Aminocaproic acid	Organic acids
k__Fungi;p__Mucoromycota;c__Mucoromycetes	-0.525974	0.0143225	6-Aminocaproic acid	Organic acids
k__Fungi;p__Ascomycota;c__Dothideomycetes;o__Pleosporales	0.577697	0.00609565	6-Aminocaproic acid	Organic acids
k__Fungi;p__Ascomycota;c__Eurotiomycetes;o__Eurotiales	-0.664935	0.00100655	6-Aminocaproic acid	Organic acids
k__Fungi;p__Ascomycota;c__Saccharomycetes;o__Saccharomycetales	0.748783	9.41741e-05	6-Aminocaproic acid	Organic acids
k__Fungi;p__Mucoromycota;c__Mucoromycetes;o__Mucorales	-0.525974	0.0143225	6-Aminocaproic acid	Organic acids
k__Fungi;p__Ascomycota;c__Dothideomycetes;o__Pleosporales;f__Phaeosphaeriaceae	0.606784	0.00353915	6-Aminocaproic acid	Organic acids
k__Fungi;p__Ascomycota;c__Eurotiomycetes;o__Eurotiales;f__Aspergillaceae	-0.135065	0.559402	6-Aminocaproic acid	Organic acids
k__Fungi;p__Ascomycota;c__Eurotiomycetes;o__Eurotiales;f__Trichocomaceae	-0.816883	6.22885e-06	6-Aminocaproic acid	Organic acids
k__Fungi;p__Ascomycota;c__Saccharomycetes;o__Saccharomycetales;f__Debaryomycetaceae	0.752693	8.25075e-05	6-Aminocaproic acid	Organic acids
k__Fungi;p__Mucoromycota;c__Mucoromycetes;o__Mucorales;f__Lichtheimiaceae	-0.525974	0.0143225	6-Aminocaproic acid	Organic acids
k__Fungi;p__Ascomycota;c__Dothideomycetes;o__Pleosporales;f__Phaeosphaeriaceae;g__Setophoma	0.606784	0.00353915	6-Aminocaproic acid	Organic acids
k__Fungi;p__Ascomycota;c__Eurotiomycetes;o__Eurotiales;f__Aspergillaceae;g__Aspergillus	-0.135065	0.559402	6-Aminocaproic acid	Organic acids
k__Fungi;p__Ascomycota;c__Eurotiomycetes;o__Eurotiales;f__Trichocomaceae;g__Thermomyces	-0.816883	6.22885e-06	6-Aminocaproic acid	Organic acids
k__Fungi;p__Ascomycota;c__Saccharomycetes;o__Saccharomycetales;f__Debaryomycetaceae;g__Debaryomyces	0.752693	8.25075e-05	6-Aminocaproic acid	Organic acids
k__Fungi;p__Mucoromycota;c__Mucoromycetes;o__Mucorales;f__Lichtheimiaceae;g__Rhizomucor	-0.527273	0.0140406	6-Aminocaproic acid	Organic acids
k__Fungi;p__Ascomycota;c__Eurotiomycetes;o__Eurotiales;f__Aspergillaceae;g__Aspergillus;s__Aspergillus_fumigatus	-0.796104	1.58537e-05	6-Aminocaproic acid	Organic acids
k__Fungi;p__Ascomycota;c__Eurotiomycetes;o__Eurotiales;f__Aspergillaceae;g__Aspergillus;s__Aspergillus_japonicus	0.770904	4.31185e-05	6-Aminocaproic acid	Organic acids
k__Fungi;p__Ascomycota;c__Eurotiomycetes;o__Eurotiales;f__Trichocomaceae;g__Thermomyces;s__Thermomyces_lanuginosus	-0.816883	6.22885e-06	6-Aminocaproic acid	Organic acids
k__Fungi;p__Mucoromycota;c__Mucoromycetes;o__Mucorales;f__Lichtheimiaceae;g__Rhizomucor;s__Rhizomucor_pusillus	-0.527273	0.0140406	6-Aminocaproic acid	Organic acids
k__Fungi;p__Ascomycota	0.484416	0.0260562	Terephthalic acid	Phenolic acids
k__Fungi;p__Mucoromycota	0.542857	0.0109945	Terephthalic acid	Phenolic acids
k__Fungi;p__Ascomycota;c__Dothideomycetes	-0.345138	0.125448	Terephthalic acid	Phenolic acids
k__Fungi;p__Ascomycota;c__Eurotiomycetes	0.54026	0.0114609	Terephthalic acid	Phenolic acids
k__Fungi;p__Ascomycota;c__Saccharomycetes	-0.548065	0.010106	Terephthalic acid	Phenolic acids
k__Fungi;p__Mucoromycota;c__Mucoromycetes	0.542857	0.0109945	Terephthalic acid	Phenolic acids
k__Fungi;p__Ascomycota;c__Dothideomycetes;o__Pleosporales	-0.39397	0.0772076	Terephthalic acid	Phenolic acids
k__Fungi;p__Ascomycota;c__Eurotiomycetes;o__Eurotiales	0.54026	0.0114609	Terephthalic acid	Phenolic acids
k__Fungi;p__Ascomycota;c__Saccharomycetes;o__Saccharomycetales	-0.548065	0.010106	Terephthalic acid	Phenolic acids
k__Fungi;p__Mucoromycota;c__Mucoromycetes;o__Mucorales	0.542857	0.0109945	Terephthalic acid	Phenolic acids
k__Fungi;p__Ascomycota;c__Dothideomycetes;o__Pleosporales;f__Phaeosphaeriaceae	-0.394569	0.0767187	Terephthalic acid	Phenolic acids
k__Fungi;p__Ascomycota;c__Eurotiomycetes;o__Eurotiales;f__Aspergillaceae	0.0012987	0.995542	Terephthalic acid	Phenolic acids
k__Fungi;p__Ascomycota;c__Eurotiomycetes;o__Eurotiales;f__Trichocomaceae	0.820779	5.16078e-06	Terephthalic acid	Phenolic acids
k__Fungi;p__Ascomycota;c__Saccharomycetes;o__Saccharomycetales;f__Debaryomycetaceae	-0.554582	0.00907767	Terephthalic acid	Phenolic acids
k__Fungi;p__Mucoromycota;c__Mucoromycetes;o__Mucorales;f__Lichtheimiaceae	0.542857	0.0109945	Terephthalic acid	Phenolic acids
k__Fungi;p__Ascomycota;c__Dothideomycetes;o__Pleosporales;f__Phaeosphaeriaceae;g__Setophoma	-0.394569	0.0767187	Terephthalic acid	Phenolic acids
k__Fungi;p__Ascomycota;c__Eurotiomycetes;o__Eurotiales;f__Aspergillaceae;g__Aspergillus	0.0012987	0.995542	Terephthalic acid	Phenolic acids
k__Fungi;p__Ascomycota;c__Eurotiomycetes;o__Eurotiales;f__Trichocomaceae;g__Thermomyces	0.820779	5.16078e-06	Terephthalic acid	Phenolic acids
k__Fungi;p__Ascomycota;c__Saccharomycetes;o__Saccharomycetales;f__Debaryomycetaceae;g__Debaryomyces	-0.554582	0.00907767	Terephthalic acid	Phenolic acids
k__Fungi;p__Mucoromycota;c__Mucoromycetes;o__Mucorales;f__Lichtheimiaceae;g__Rhizomucor	0.546753	0.0103241	Terephthalic acid	Phenolic acids
k__Fungi;p__Ascomycota;c__Eurotiomycetes;o__Eurotiales;f__Aspergillaceae;g__Aspergillus;s__Aspergillus_fumigatus	0.846753	1.29823e-06	Terephthalic acid	Phenolic acids
k__Fungi;p__Ascomycota;c__Eurotiomycetes;o__Eurotiales;f__Aspergillaceae;g__Aspergillus;s__Aspergillus_japonicus	-0.661355	0.00109584	Terephthalic acid	Phenolic acids
k__Fungi;p__Ascomycota;c__Eurotiomycetes;o__Eurotiales;f__Trichocomaceae;g__Thermomyces;s__Thermomyces_lanuginosus	0.820779	5.16078e-06	Terephthalic acid	Phenolic acids
k__Fungi;p__Mucoromycota;c__Mucoromycetes;o__Mucorales;f__Lichtheimiaceae;g__Rhizomucor;s__Rhizomucor_pusillus	0.546753	0.0103241	Terephthalic acid	Phenolic acids
k__Fungi;p__Ascomycota	-0.344156	0.126598	L-Epicatechin	Flavonoids
k__Fungi;p__Mucoromycota	-0.480519	0.0274625	L-Epicatechin	Flavonoids
k__Fungi;p__Ascomycota;c__Dothideomycetes	0.260481	0.254117	L-Epicatechin	Flavonoids
k__Fungi;p__Ascomycota;c__Eurotiomycetes	-0.384416	0.0853275	L-Epicatechin	Flavonoids
k__Fungi;p__Ascomycota;c__Saccharomycetes	0.546761	0.0103227	L-Epicatechin	Flavonoids
k__Fungi;p__Mucoromycota;c__Mucoromycetes	-0.480519	0.0274625	L-Epicatechin	Flavonoids
k__Fungi;p__Ascomycota;c__Dothideomycetes;o__Pleosporales	0.280325	0.218393	L-Epicatechin	Flavonoids
k__Fungi;p__Ascomycota;c__Eurotiomycetes;o__Eurotiales	-0.384416	0.0853275	L-Epicatechin	Flavonoids
k__Fungi;p__Ascomycota;c__Saccharomycetes;o__Saccharomycetales	0.546761	0.0103227	L-Epicatechin	Flavonoids
k__Fungi;p__Mucoromycota;c__Mucoromycetes;o__Mucorales	-0.480519	0.0274625	L-Epicatechin	Flavonoids
k__Fungi;p__Ascomycota;c__Dothideomycetes;o__Pleosporales;f__Phaeosphaeriaceae	0.266601	0.242725	L-Epicatechin	Flavonoids
k__Fungi;p__Ascomycota;c__Eurotiomycetes;o__Eurotiales;f__Aspergillaceae	0.171429	0.457477	L-Epicatechin	Flavonoids
k__Fungi;p__Ascomycota;c__Eurotiomycetes;o__Eurotiales;f__Trichocomaceae	-0.823377	4.54118e-06	L-Epicatechin	Flavonoids
k__Fungi;p__Ascomycota;c__Saccharomycetes;o__Saccharomycetales;f__Debaryomycetaceae	0.558492	0.00850293	L-Epicatechin	Flavonoids
k__Fungi;p__Mucoromycota;c__Mucoromycetes;o__Mucorales;f__Lichtheimiaceae	-0.480519	0.0274625	L-Epicatechin	Flavonoids
k__Fungi;p__Ascomycota;c__Dothideomycetes;o__Pleosporales;f__Phaeosphaeriaceae;g__Setophoma	0.266601	0.242725	L-Epicatechin	Flavonoids
k__Fungi;p__Ascomycota;c__Eurotiomycetes;o__Eurotiales;f__Aspergillaceae;g__Aspergillus	0.171429	0.457477	L-Epicatechin	Flavonoids
k__Fungi;p__Ascomycota;c__Eurotiomycetes;o__Eurotiales;f__Trichocomaceae;g__Thermomyces	-0.823377	4.54118e-06	L-Epicatechin	Flavonoids
k__Fungi;p__Ascomycota;c__Saccharomycetes;o__Saccharomycetales;f__Debaryomycetaceae;g__Debaryomyces	0.558492	0.00850293	L-Epicatechin	Flavonoids
k__Fungi;p__Mucoromycota;c__Mucoromycetes;o__Mucorales;f__Lichtheimiaceae;g__Rhizomucor	-0.481818	0.0269872	L-Epicatechin	Flavonoids
k__Fungi;p__Ascomycota;c__Eurotiomycetes;o__Eurotiales;f__Aspergillaceae;g__Aspergillus;s__Aspergillus_fumigatus	-0.837662	2.16205e-06	L-Epicatechin	Flavonoids
k__Fungi;p__Ascomycota;c__Eurotiomycetes;o__Eurotiales;f__Aspergillaceae;g__Aspergillus;s__Aspergillus_japonicus	0.593731	0.00454527	L-Epicatechin	Flavonoids
k__Fungi;p__Ascomycota;c__Eurotiomycetes;o__Eurotiales;f__Trichocomaceae;g__Thermomyces;s__Thermomyces_lanuginosus	-0.823377	4.54118e-06	L-Epicatechin	Flavonoids
k__Fungi;p__Mucoromycota;c__Mucoromycetes;o__Mucorales;f__Lichtheimiaceae;g__Rhizomucor;s__Rhizomucor_pusillus	-0.481818	0.0269872	L-Epicatechin	Flavonoids
k__Fungi;p__Ascomycota	-0.549351	0.00989594	L-Tyramine	Amino acids and derivatives
k__Fungi;p__Mucoromycota	-0.601299	0.00393657	L-Tyramine	Amino acids and derivatives
k__Fungi;p__Ascomycota;c__Dothideomycetes	0.374442	0.0944621	L-Tyramine	Amino acids and derivatives
k__Fungi;p__Ascomycota;c__Eurotiomycetes	-0.596104	0.00434655	L-Tyramine	Amino acids and derivatives
k__Fungi;p__Ascomycota;c__Saccharomycetes	0.585211	0.00532221	L-Tyramine	Amino acids and derivatives
k__Fungi;p__Mucoromycota;c__Mucoromycetes	-0.601299	0.00393657	L-Tyramine	Amino acids and derivatives
k__Fungi;p__Ascomycota;c__Dothideomycetes;o__Pleosporales	0.42617	0.054056	L-Tyramine	Amino acids and derivatives
k__Fungi;p__Ascomycota;c__Eurotiomycetes;o__Eurotiales	-0.596104	0.00434655	L-Tyramine	Amino acids and derivatives
k__Fungi;p__Ascomycota;c__Saccharomycetes;o__Saccharomycetales	0.585211	0.00532221	L-Tyramine	Amino acids and derivatives
k__Fungi;p__Mucoromycota;c__Mucoromycetes;o__Mucorales	-0.601299	0.00393657	L-Tyramine	Amino acids and derivatives
k__Fungi;p__Ascomycota;c__Dothideomycetes;o__Pleosporales;f__Phaeosphaeriaceae	0.412698	0.062987	L-Tyramine	Amino acids and derivatives
k__Fungi;p__Ascomycota;c__Eurotiomycetes;o__Eurotiales;f__Aspergillaceae	-0.107792	0.641876	L-Tyramine	Amino acids and derivatives
k__Fungi;p__Ascomycota;c__Eurotiomycetes;o__Eurotiales;f__Trichocomaceae	-0.802597	1.19793e-05	L-Tyramine	Amino acids and derivatives
k__Fungi;p__Ascomycota;c__Saccharomycetes;o__Saccharomycetales;f__Debaryomycetaceae	0.593031	0.00460536	L-Tyramine	Amino acids and derivatives
k__Fungi;p__Mucoromycota;c__Mucoromycetes;o__Mucorales;f__Lichtheimiaceae	-0.601299	0.00393657	L-Tyramine	Amino acids and derivatives
k__Fungi;p__Ascomycota;c__Dothideomycetes;o__Pleosporales;f__Phaeosphaeriaceae;g__Setophoma	0.412698	0.062987	L-Tyramine	Amino acids and derivatives
k__Fungi;p__Ascomycota;c__Eurotiomycetes;o__Eurotiales;f__Aspergillaceae;g__Aspergillus	-0.107792	0.641876	L-Tyramine	Amino acids and derivatives
k__Fungi;p__Ascomycota;c__Eurotiomycetes;o__Eurotiales;f__Trichocomaceae;g__Thermomyces	-0.802597	1.19793e-05	L-Tyramine	Amino acids and derivatives
k__Fungi;p__Ascomycota;c__Saccharomycetes;o__Saccharomycetales;f__Debaryomycetaceae;g__Debaryomyces	0.593031	0.00460536	L-Tyramine	Amino acids and derivatives
k__Fungi;p__Mucoromycota;c__Mucoromycetes;o__Mucorales;f__Lichtheimiaceae;g__Rhizomucor	-0.603896	0.00374398	L-Tyramine	Amino acids and derivatives
k__Fungi;p__Ascomycota;c__Eurotiomycetes;o__Eurotiales;f__Aspergillaceae;g__Aspergillus;s__Aspergillus_fumigatus	-0.850649	1.03288e-06	L-Tyramine	Amino acids and derivatives
k__Fungi;p__Ascomycota;c__Eurotiomycetes;o__Eurotiales;f__Aspergillaceae;g__Aspergillus;s__Aspergillus_japonicus	0.620781	0.00267384	L-Tyramine	Amino acids and derivatives
k__Fungi;p__Ascomycota;c__Eurotiomycetes;o__Eurotiales;f__Trichocomaceae;g__Thermomyces;s__Thermomyces_lanuginosus	-0.802597	1.19793e-05	L-Tyramine	Amino acids and derivatives
k__Fungi;p__Mucoromycota;c__Mucoromycetes;o__Mucorales;f__Lichtheimiaceae;g__Rhizomucor;s__Rhizomucor_pusillus	-0.603896	0.00374398	L-Tyramine	Amino acids and derivatives
k__Fungi;p__Ascomycota	-0.468831	0.032045	Guanosine	Nucleotides and derivatives
k__Fungi;p__Mucoromycota	-0.628571	0.00227442	Guanosine	Nucleotides and derivatives
k__Fungi;p__Ascomycota;c__Dothideomycetes	0.286529	0.207941	Guanosine	Nucleotides and derivatives
k__Fungi;p__Ascomycota;c__Eurotiomycetes	-0.52987	0.0134902	Guanosine	Nucleotides and derivatives
k__Fungi;p__Ascomycota;c__Saccharomycetes	0.60802	0.00345439	Guanosine	Nucleotides and derivatives
k__Fungi;p__Mucoromycota;c__Mucoromycetes	-0.628571	0.00227442	Guanosine	Nucleotides and derivatives
k__Fungi;p__Ascomycota;c__Dothideomycetes;o__Pleosporales	0.314419	0.165099	Guanosine	Nucleotides and derivatives
k__Fungi;p__Ascomycota;c__Eurotiomycetes;o__Eurotiales	-0.52987	0.0134902	Guanosine	Nucleotides and derivatives
k__Fungi;p__Ascomycota;c__Saccharomycetes;o__Saccharomycetales	0.60802	0.00345439	Guanosine	Nucleotides and derivatives
k__Fungi;p__Mucoromycota;c__Mucoromycetes;o__Mucorales	-0.628571	0.00227442	Guanosine	Nucleotides and derivatives
k__Fungi;p__Ascomycota;c__Dothideomycetes;o__Pleosporales;f__Phaeosphaeriaceae	0.340183	0.13133	Guanosine	Nucleotides and derivatives
k__Fungi;p__Ascomycota;c__Eurotiomycetes;o__Eurotiales;f__Aspergillaceae	0.0155844	0.946544	Guanosine	Nucleotides and derivatives
k__Fungi;p__Ascomycota;c__Eurotiomycetes;o__Eurotiales;f__Trichocomaceae	-0.854545	8.16439e-07	Guanosine	Nucleotides and derivatives
k__Fungi;p__Ascomycota;c__Saccharomycetes;o__Saccharomycetales;f__Debaryomycetaceae	0.61193	0.00319729	Guanosine	Nucleotides and derivatives
k__Fungi;p__Mucoromycota;c__Mucoromycetes;o__Mucorales;f__Lichtheimiaceae	-0.628571	0.00227442	Guanosine	Nucleotides and derivatives
k__Fungi;p__Ascomycota;c__Dothideomycetes;o__Pleosporales;f__Phaeosphaeriaceae;g__Setophoma	0.340183	0.13133	Guanosine	Nucleotides and derivatives
k__Fungi;p__Ascomycota;c__Eurotiomycetes;o__Eurotiales;f__Aspergillaceae;g__Aspergillus	0.0155844	0.946544	Guanosine	Nucleotides and derivatives
k__Fungi;p__Ascomycota;c__Eurotiomycetes;o__Eurotiales;f__Trichocomaceae;g__Thermomyces	-0.854545	8.16439e-07	Guanosine	Nucleotides and derivatives
k__Fungi;p__Ascomycota;c__Saccharomycetes;o__Saccharomycetales;f__Debaryomycetaceae;g__Debaryomyces	0.61193	0.00319729	Guanosine	Nucleotides and derivatives
k__Fungi;p__Mucoromycota;c__Mucoromycetes;o__Mucorales;f__Lichtheimiaceae;g__Rhizomucor	-0.62987	0.00221299	Guanosine	Nucleotides and derivatives
k__Fungi;p__Ascomycota;c__Eurotiomycetes;o__Eurotiales;f__Aspergillaceae;g__Aspergillus;s__Aspergillus_fumigatus	-0.849351	1.11547e-06	Guanosine	Nucleotides and derivatives
k__Fungi;p__Ascomycota;c__Eurotiomycetes;o__Eurotiales;f__Aspergillaceae;g__Aspergillus;s__Aspergillus_japonicus	0.676232	0.000764131	Guanosine	Nucleotides and derivatives
k__Fungi;p__Ascomycota;c__Eurotiomycetes;o__Eurotiales;f__Trichocomaceae;g__Thermomyces;s__Thermomyces_lanuginosus	-0.854545	8.16439e-07	Guanosine	Nucleotides and derivatives
k__Fungi;p__Mucoromycota;c__Mucoromycetes;o__Mucorales;f__Lichtheimiaceae;g__Rhizomucor;s__Rhizomucor_pusillus	-0.62987	0.00221299	Guanosine	Nucleotides and derivatives
k__Fungi;p__Ascomycota	-0.520779	0.0154962	Neochlorogenic acid(5-O-Caffeoylquinic acid)	Phenolic acids
k__Fungi;p__Mucoromycota	-0.620779	0.00267391	Neochlorogenic acid(5-O-Caffeoylquinic acid)	Phenolic acids
k__Fungi;p__Ascomycota;c__Dothideomycetes	0.273505	0.230274	Neochlorogenic acid(5-O-Caffeoylquinic acid)	Phenolic acids
k__Fungi;p__Ascomycota;c__Eurotiomycetes	-0.562338	0.00796706	Neochlorogenic acid(5-O-Caffeoylquinic acid)	Phenolic acids
k__Fungi;p__Ascomycota;c__Saccharomycetes	0.55393	0.00917649	Neochlorogenic acid(5-O-Caffeoylquinic acid)	Phenolic acids
k__Fungi;p__Mucoromycota;c__Mucoromycetes	-0.620779	0.00267391	Neochlorogenic acid(5-O-Caffeoylquinic acid)	Phenolic acids
k__Fungi;p__Ascomycota;c__Dothideomycetes;o__Pleosporales	0.304948	0.178898	Neochlorogenic acid(5-O-Caffeoylquinic acid)	Phenolic acids
k__Fungi;p__Ascomycota;c__Eurotiomycetes;o__Eurotiales	-0.562338	0.00796706	Neochlorogenic acid(5-O-Caffeoylquinic acid)	Phenolic acids
k__Fungi;p__Ascomycota;c__Saccharomycetes;o__Saccharomycetales	0.55393	0.00917649	Neochlorogenic acid(5-O-Caffeoylquinic acid)	Phenolic acids
k__Fungi;p__Mucoromycota;c__Mucoromycetes;o__Mucorales	-0.620779	0.00267391	Neochlorogenic acid(5-O-Caffeoylquinic acid)	Phenolic acids
k__Fungi;p__Ascomycota;c__Dothideomycetes;o__Pleosporales;f__Phaeosphaeriaceae	0.331652	0.141915	Neochlorogenic acid(5-O-Caffeoylquinic acid)	Phenolic acids
k__Fungi;p__Ascomycota;c__Eurotiomycetes;o__Eurotiales;f__Aspergillaceae	-0.0467532	0.840511	Neochlorogenic acid(5-O-Caffeoylquinic acid)	Phenolic acids
k__Fungi;p__Ascomycota;c__Eurotiomycetes;o__Eurotiales;f__Trichocomaceae	-0.884416	1.03829e-07	Neochlorogenic acid(5-O-Caffeoylquinic acid)	Phenolic acids
k__Fungi;p__Ascomycota;c__Saccharomycetes;o__Saccharomycetales;f__Debaryomycetaceae	0.55784	0.00859659	Neochlorogenic acid(5-O-Caffeoylquinic acid)	Phenolic acids
k__Fungi;p__Mucoromycota;c__Mucoromycetes;o__Mucorales;f__Lichtheimiaceae	-0.620779	0.00267391	Neochlorogenic acid(5-O-Caffeoylquinic acid)	Phenolic acids
k__Fungi;p__Ascomycota;c__Dothideomycetes;o__Pleosporales;f__Phaeosphaeriaceae;g__Setophoma	0.331652	0.141915	Neochlorogenic acid(5-O-Caffeoylquinic acid)	Phenolic acids
k__Fungi;p__Ascomycota;c__Eurotiomycetes;o__Eurotiales;f__Aspergillaceae;g__Aspergillus	-0.0467532	0.840511	Neochlorogenic acid(5-O-Caffeoylquinic acid)	Phenolic acids
k__Fungi;p__Ascomycota;c__Eurotiomycetes;o__Eurotiales;f__Trichocomaceae;g__Thermomyces	-0.884416	1.03829e-07	Neochlorogenic acid(5-O-Caffeoylquinic acid)	Phenolic acids
k__Fungi;p__Ascomycota;c__Saccharomycetes;o__Saccharomycetales;f__Debaryomycetaceae;g__Debaryomyces	0.55784	0.00859659	Neochlorogenic acid(5-O-Caffeoylquinic acid)	Phenolic acids
k__Fungi;p__Mucoromycota;c__Mucoromycetes;o__Mucorales;f__Lichtheimiaceae;g__Rhizomucor	-0.623377	0.00253469	Neochlorogenic acid(5-O-Caffeoylquinic acid)	Phenolic acids
k__Fungi;p__Ascomycota;c__Eurotiomycetes;o__Eurotiales;f__Aspergillaceae;g__Aspergillus;s__Aspergillus_fumigatus	-0.836364	2.31961e-06	Neochlorogenic acid(5-O-Caffeoylquinic acid)	Phenolic acids
k__Fungi;p__Ascomycota;c__Eurotiomycetes;o__Eurotiales;f__Aspergillaceae;g__Aspergillus;s__Aspergillus_japonicus	0.632953	0.00207271	Neochlorogenic acid(5-O-Caffeoylquinic acid)	Phenolic acids
k__Fungi;p__Ascomycota;c__Eurotiomycetes;o__Eurotiales;f__Trichocomaceae;g__Thermomyces;s__Thermomyces_lanuginosus	-0.884416	1.03829e-07	Neochlorogenic acid(5-O-Caffeoylquinic acid)	Phenolic acids
k__Fungi;p__Mucoromycota;c__Mucoromycetes;o__Mucorales;f__Lichtheimiaceae;g__Rhizomucor;s__Rhizomucor_pusillus	-0.623377	0.00253469	Neochlorogenic acid(5-O-Caffeoylquinic acid)	Phenolic acids
k__Fungi;p__Ascomycota	0.750649	8.84387e-05	Dulcitol	Others
k__Fungi;p__Mucoromycota	0.37013	0.0986265	Dulcitol	Others
k__Fungi;p__Ascomycota;c__Dothideomycetes	-0.621899	0.00261312	Dulcitol	Others
k__Fungi;p__Ascomycota;c__Eurotiomycetes	0.801299	1.268e-05	Dulcitol	Others
k__Fungi;p__Ascomycota;c__Saccharomycetes	-0.57739	0.00612908	Dulcitol	Others
k__Fungi;p__Mucoromycota;c__Mucoromycetes	0.37013	0.0986265	Dulcitol	Others
k__Fungi;p__Ascomycota;c__Dothideomycetes;o__Pleosporales	-0.626943	0.00235346	Dulcitol	Others
k__Fungi;p__Ascomycota;c__Eurotiomycetes;o__Eurotiales	0.801299	1.268e-05	Dulcitol	Others
k__Fungi;p__Ascomycota;c__Saccharomycetes;o__Saccharomycetales	-0.57739	0.00612908	Dulcitol	Others
k__Fungi;p__Mucoromycota;c__Mucoromycetes;o__Mucorales	0.37013	0.0986265	Dulcitol	Others
k__Fungi;p__Ascomycota;c__Dothideomycetes;o__Pleosporales;f__Phaeosphaeriaceae	-0.602518	0.00384516	Dulcitol	Others
k__Fungi;p__Ascomycota;c__Eurotiomycetes;o__Eurotiales;f__Aspergillaceae	0.319481	0.158035	Dulcitol	Others
k__Fungi;p__Ascomycota;c__Eurotiomycetes;o__Eurotiales;f__Trichocomaceae	0.62987	0.00221299	Dulcitol	Others
k__Fungi;p__Ascomycota;c__Saccharomycetes;o__Saccharomycetales;f__Debaryomycetaceae	-0.568267	0.00719548	Dulcitol	Others
k__Fungi;p__Mucoromycota;c__Mucoromycetes;o__Mucorales;f__Lichtheimiaceae	0.37013	0.0986265	Dulcitol	Others
k__Fungi;p__Ascomycota;c__Dothideomycetes;o__Pleosporales;f__Phaeosphaeriaceae;g__Setophoma	-0.602518	0.00384516	Dulcitol	Others
k__Fungi;p__Ascomycota;c__Eurotiomycetes;o__Eurotiales;f__Aspergillaceae;g__Aspergillus	0.319481	0.158035	Dulcitol	Others
k__Fungi;p__Ascomycota;c__Eurotiomycetes;o__Eurotiales;f__Trichocomaceae;g__Thermomyces	0.62987	0.00221299	Dulcitol	Others
k__Fungi;p__Ascomycota;c__Saccharomycetes;o__Saccharomycetales;f__Debaryomycetaceae;g__Debaryomyces	-0.568267	0.00719548	Dulcitol	Others
k__Fungi;p__Mucoromycota;c__Mucoromycetes;o__Mucorales;f__Lichtheimiaceae;g__Rhizomucor	0.363636	0.105149	Dulcitol	Others
k__Fungi;p__Ascomycota;c__Eurotiomycetes;o__Eurotiales;f__Aspergillaceae;g__Aspergillus;s__Aspergillus_fumigatus	0.488312	0.0247075	Dulcitol	Others
k__Fungi;p__Ascomycota;c__Eurotiomycetes;o__Eurotiales;f__Aspergillaceae;g__Aspergillus;s__Aspergillus_japonicus	-0.496354	0.0220992	Dulcitol	Others
k__Fungi;p__Ascomycota;c__Eurotiomycetes;o__Eurotiales;f__Trichocomaceae;g__Thermomyces;s__Thermomyces_lanuginosus	0.62987	0.00221299	Dulcitol	Others
k__Fungi;p__Mucoromycota;c__Mucoromycetes;o__Mucorales;f__Lichtheimiaceae;g__Rhizomucor;s__Rhizomucor_pusillus	0.363636	0.105149	Dulcitol	Others
k__Fungi;p__Ascomycota	-0.45859	0.0365358	Procyanidin C1	Tannins
k__Fungi;p__Mucoromycota	-0.576811	0.00619272	Procyanidin C1	Tannins
k__Fungi;p__Ascomycota;c__Dothideomycetes	0.477161	0.0287223	Procyanidin C1	Tannins
k__Fungi;p__Ascomycota;c__Eurotiomycetes	-0.546931	0.0102943	Procyanidin C1	Tannins
k__Fungi;p__Ascomycota;c__Saccharomycetes	0.697201	0.000443745	Procyanidin C1	Tannins
k__Fungi;p__Mucoromycota;c__Mucoromycetes	-0.576811	0.00619272	Procyanidin C1	Tannins
k__Fungi;p__Ascomycota;c__Dothideomycetes;o__Pleosporales	0.513465	0.0172793	Procyanidin C1	Tannins
k__Fungi;p__Ascomycota;c__Eurotiomycetes;o__Eurotiales	-0.546931	0.0102943	Procyanidin C1	Tannins
k__Fungi;p__Ascomycota;c__Saccharomycetes;o__Saccharomycetales	0.697201	0.000443745	Procyanidin C1	Tannins
k__Fungi;p__Mucoromycota;c__Mucoromycetes;o__Mucorales	-0.576811	0.00619272	Procyanidin C1	Tannins
k__Fungi;p__Ascomycota;c__Dothideomycetes;o__Pleosporales;f__Phaeosphaeriaceae	0.609114	0.00338073	Procyanidin C1	Tannins
k__Fungi;p__Ascomycota;c__Eurotiomycetes;o__Eurotiales;f__Aspergillaceae	0.00259825	0.991082	Procyanidin C1	Tannins
k__Fungi;p__Ascomycota;c__Eurotiomycetes;o__Eurotiales;f__Trichocomaceae	-0.847678	1.23036e-06	Procyanidin C1	Tannins
k__Fungi;p__Ascomycota;c__Saccharomycetes;o__Saccharomycetales;f__Debaryomycetaceae	0.698504	0.000428369	Procyanidin C1	Tannins
k__Fungi;p__Mucoromycota;c__Mucoromycetes;o__Mucorales;f__Lichtheimiaceae	-0.576811	0.00619272	Procyanidin C1	Tannins
k__Fungi;p__Ascomycota;c__Dothideomycetes;o__Pleosporales;f__Phaeosphaeriaceae;g__Setophoma	0.609114	0.00338073	Procyanidin C1	Tannins
k__Fungi;p__Ascomycota;c__Eurotiomycetes;o__Eurotiales;f__Aspergillaceae;g__Aspergillus	0.00259825	0.991082	Procyanidin C1	Tannins
k__Fungi;p__Ascomycota;c__Eurotiomycetes;o__Eurotiales;f__Trichocomaceae;g__Thermomyces	-0.847678	1.23036e-06	Procyanidin C1	Tannins
k__Fungi;p__Ascomycota;c__Saccharomycetes;o__Saccharomycetales;f__Debaryomycetaceae;g__Debaryomyces	0.698504	0.000428369	Procyanidin C1	Tannins
k__Fungi;p__Mucoromycota;c__Mucoromycetes;o__Mucorales;f__Lichtheimiaceae;g__Rhizomucor	-0.578759	0.00598098	Procyanidin C1	Tannins
k__Fungi;p__Ascomycota;c__Eurotiomycetes;o__Eurotiales;f__Aspergillaceae;g__Aspergillus;s__Aspergillus_fumigatus	-0.790516	2.00198e-05	Procyanidin C1	Tannins
k__Fungi;p__Ascomycota;c__Eurotiomycetes;o__Eurotiales;f__Aspergillaceae;g__Aspergillus;s__Aspergillus_japonicus	0.744096	0.000110013	Procyanidin C1	Tannins
k__Fungi;p__Ascomycota;c__Eurotiomycetes;o__Eurotiales;f__Trichocomaceae;g__Thermomyces;s__Thermomyces_lanuginosus	-0.847678	1.23036e-06	Procyanidin C1	Tannins
k__Fungi;p__Mucoromycota;c__Mucoromycetes;o__Mucorales;f__Lichtheimiaceae;g__Rhizomucor;s__Rhizomucor_pusillus	-0.578759	0.00598098	Procyanidin C1	Tannins

## Sheet: Table S5
Table S5. Correlation statistics for bacteria. Correlation: Spearman correlation index, ranging from [-1, 1], with positive numbers indicating positive correlation and negative numbers indicating negative correlation; the larger the absolute value, the greater the correlation.
Taxonomy	Correlation	P-value	Compounds	Class I
k__Bacteria;p__Proteobacteria	-0.698701	0.000426087	Salicylic acid	Phenolic acids
k__Bacteria;p__Firmicutes;c__Clostridia	0.0239821	0.917817	Salicylic acid	Phenolic acids
k__Bacteria;p__Proteobacteria;c__Alphaproteobacteria;o__Caulobacterales	-0.0364955	0.875202	Salicylic acid	Phenolic acids
k__Bacteria;p__Proteobacteria;c__Gammaproteobacteria;o__Enterobacteriales	-0.684416	0.000621272	Salicylic acid	Phenolic acids
k__Bacteria;p__Proteobacteria;c__Gammaproteobacteria;o__Pseudomonadales	0.562304	0.00797165	Salicylic acid	Phenolic acids
k__Bacteria;p__Actinobacteria;c__Actinobacteria;o__Actinomycetales;f__Microbacteriaceae	-0.025626	0.912203	Salicylic acid	Phenolic acids
k__Bacteria;p__Actinobacteria;c__Actinobacteria;o__Actinomycetales;f__Micrococcaceae	0.716516	0.000258162	Salicylic acid	Phenolic acids
k__Bacteria;p__Firmicutes;c__Bacilli;o__Bacillales;f__Bacillaceae	0.729234	0.000176399	Salicylic acid	Phenolic acids
k__Bacteria;p__Firmicutes;c__Bacilli;o__Bacillales;f__Staphylococcaceae	0.645125	0.00158953	Salicylic acid	Phenolic acids
k__Bacteria;p__Firmicutes;c__Clostridia;o__Clostridiales;f__Lachnospiraceae	0.088632	0.702428	Salicylic acid	Phenolic acids
k__Bacteria;p__Proteobacteria;c__Alphaproteobacteria;o__Caulobacterales;f__Caulobacteraceae	-0.0364955	0.875202	Salicylic acid	Phenolic acids
k__Bacteria;p__Proteobacteria;c__Betaproteobacteria;o__Burkholderiales;f__Oxalobacteraceae	-0.335333	0.137275	Salicylic acid	Phenolic acids
k__Bacteria;p__Proteobacteria;c__Gammaproteobacteria;o__Enterobacteriales;f__Enterobacteriaceae	-0.684416	0.000621272	Salicylic acid	Phenolic acids
k__Bacteria;p__Proteobacteria;c__Gammaproteobacteria;o__Pseudomonadales;f__Moraxellaceae	0.0653911	0.778241	Salicylic acid	Phenolic acids
k__Bacteria;p__Actinobacteria;c__Actinobacteria;o__Actinomycetales;f__Brevibacteriaceae;g__Brevibacterium	-0.219565	0.338919	Salicylic acid	Phenolic acids
k__Bacteria;p__Firmicutes;c__Bacilli;o__Bacillales;f__Bacillaceae;g__Bacillus	0.726379	0.000192488	Salicylic acid	Phenolic acids
k__Bacteria;p__Firmicutes;c__Bacilli;o__Bacillales;f__Staphylococcaceae;g__Staphylococcus	0.645125	0.00158953	Salicylic acid	Phenolic acids
k__Bacteria;p__Proteobacteria;c__Alphaproteobacteria;o__Caulobacterales;f__Caulobacteraceae;g__Brevundimonas	-0.0364955	0.875202	Salicylic acid	Phenolic acids
k__Bacteria;p__Proteobacteria;c__Alphaproteobacteria;o__Rhizobiales;f__Methylobacteriaceae;g__Methylobacterium	-0.480262	0.0275574	Salicylic acid	Phenolic acids
k__Bacteria;p__Proteobacteria;c__Gammaproteobacteria;o__Pseudomonadales;f__Moraxellaceae;g__Acinetobacter	0	1	Salicylic acid	Phenolic acids
k__Bacteria;p__Proteobacteria;c__Gammaproteobacteria;o__Pseudomonadales;f__Moraxellaceae;g__Enhydrobacter	0.0287929	0.901401	Salicylic acid	Phenolic acids
k__Bacteria;p__Proteobacteria	0.47013	0.031508	Epigallocatechin gallate	Flavonoids
k__Bacteria;p__Firmicutes;c__Clostridia	0.346579	0.123772	Epigallocatechin gallate	Flavonoids
k__Bacteria;p__Proteobacteria;c__Alphaproteobacteria;o__Caulobacterales	-0.166837	0.469792	Epigallocatechin gallate	Flavonoids
k__Bacteria;p__Proteobacteria;c__Gammaproteobacteria;o__Enterobacteriales	0.549351	0.00989594	Epigallocatechin gallate	Flavonoids
k__Bacteria;p__Proteobacteria;c__Gammaproteobacteria;o__Pseudomonadales	-0.692529	0.00050278	Epigallocatechin gallate	Flavonoids
k__Bacteria;p__Actinobacteria;c__Actinobacteria;o__Actinomycetales;f__Microbacteriaceae	-0.257574	0.259647	Epigallocatechin gallate	Flavonoids
k__Bacteria;p__Actinobacteria;c__Actinobacteria;o__Actinomycetales;f__Micrococcaceae	-0.911574	9.09191e-09	Epigallocatechin gallate	Flavonoids
k__Bacteria;p__Firmicutes;c__Bacilli;o__Bacillales;f__Bacillaceae	-0.875352	2.05046e-07	Epigallocatechin gallate	Flavonoids
k__Bacteria;p__Firmicutes;c__Bacilli;o__Bacillales;f__Staphylococcaceae	-0.830412	3.17774e-06	Epigallocatechin gallate	Flavonoids
k__Bacteria;p__Firmicutes;c__Clostridia;o__Clostridiales;f__Lachnospiraceae	0.0921078	0.6913	Epigallocatechin gallate	Flavonoids
k__Bacteria;p__Proteobacteria;c__Alphaproteobacteria;o__Caulobacterales;f__Caulobacteraceae	-0.166837	0.469792	Epigallocatechin gallate	Flavonoids
k__Bacteria;p__Proteobacteria;c__Betaproteobacteria;o__Burkholderiales;f__Oxalobacteraceae	0.0561288	0.809048	Epigallocatechin gallate	Flavonoids
k__Bacteria;p__Proteobacteria;c__Gammaproteobacteria;o__Enterobacteriales;f__Enterobacteriaceae	0.549351	0.00989594	Epigallocatechin gallate	Flavonoids
k__Bacteria;p__Proteobacteria;c__Gammaproteobacteria;o__Pseudomonadales;f__Moraxellaceae	-0.157533	0.495251	Epigallocatechin gallate	Flavonoids
k__Bacteria;p__Actinobacteria;c__Actinobacteria;o__Actinomycetales;f__Brevibacteriaceae;g__Brevibacterium	-0.148297	0.521178	Epigallocatechin gallate	Flavonoids
k__Bacteria;p__Firmicutes;c__Bacilli;o__Bacillales;f__Bacillaceae;g__Bacillus	-0.856949	7.0382e-07	Epigallocatechin gallate	Flavonoids
k__Bacteria;p__Firmicutes;c__Bacilli;o__Bacillales;f__Staphylococcaceae;g__Staphylococcus	-0.830412	3.17774e-06	Epigallocatechin gallate	Flavonoids
k__Bacteria;p__Proteobacteria;c__Alphaproteobacteria;o__Caulobacterales;f__Caulobacteraceae;g__Brevundimonas	-0.166837	0.469792	Epigallocatechin gallate	Flavonoids
k__Bacteria;p__Proteobacteria;c__Alphaproteobacteria;o__Rhizobiales;f__Methylobacteriaceae;g__Methylobacterium	0.206757	0.368528	Epigallocatechin gallate	Flavonoids
k__Bacteria;p__Proteobacteria;c__Gammaproteobacteria;o__Pseudomonadales;f__Moraxellaceae;g__Acinetobacter	-0.102891	0.657177	Epigallocatechin gallate	Flavonoids
k__Bacteria;p__Proteobacteria;c__Gammaproteobacteria;o__Pseudomonadales;f__Moraxellaceae;g__Enhydrobacter	-0.203683	0.375847	Epigallocatechin gallate	Flavonoids
k__Bacteria;p__Proteobacteria	0.390909	0.0797436	Rutin	Flavonoids
k__Bacteria;p__Firmicutes;c__Clostridia	0.342711	0.128304	Rutin	Flavonoids
k__Bacteria;p__Proteobacteria;c__Alphaproteobacteria;o__Caulobacterales	-0.232007	0.311546	Rutin	Flavonoids
k__Bacteria;p__Proteobacteria;c__Gammaproteobacteria;o__Enterobacteriales	0.501299	0.0206079	Rutin	Flavonoids
k__Bacteria;p__Proteobacteria;c__Gammaproteobacteria;o__Pseudomonadales	-0.702546	0.000383566	Rutin	Flavonoids
k__Bacteria;p__Actinobacteria;c__Actinobacteria;o__Actinomycetales;f__Microbacteriaceae	-0.283857	0.212402	Rutin	Flavonoids
k__Bacteria;p__Actinobacteria;c__Actinobacteria;o__Actinomycetales;f__Micrococcaceae	-0.884266	1.05049e-07	Rutin	Flavonoids
k__Bacteria;p__Firmicutes;c__Bacilli;o__Bacillales;f__Bacillaceae	-0.857764	6.68852e-07	Rutin	Flavonoids
k__Bacteria;p__Firmicutes;c__Bacilli;o__Bacillales;f__Staphylococcaceae	-0.864224	4.41576e-07	Rutin	Flavonoids
k__Bacteria;p__Firmicutes;c__Clostridia;o__Clostridiales;f__Lachnospiraceae	0.0616948	0.790499	Rutin	Flavonoids
k__Bacteria;p__Proteobacteria;c__Alphaproteobacteria;o__Caulobacterales;f__Caulobacteraceae	-0.232007	0.311546	Rutin	Flavonoids
k__Bacteria;p__Proteobacteria;c__Betaproteobacteria;o__Burkholderiales;f__Oxalobacteraceae	0.0676424	0.7708	Rutin	Flavonoids
k__Bacteria;p__Proteobacteria;c__Gammaproteobacteria;o__Enterobacteriales;f__Enterobacteriaceae	0.501299	0.0206079	Rutin	Flavonoids
k__Bacteria;p__Proteobacteria;c__Gammaproteobacteria;o__Pseudomonadales;f__Moraxellaceae	-0.175367	0.447048	Rutin	Flavonoids
k__Bacteria;p__Actinobacteria;c__Actinobacteria;o__Actinomycetales;f__Brevibacteriaceae;g__Brevibacterium	-0.307392	0.175265	Rutin	Flavonoids
k__Bacteria;p__Firmicutes;c__Bacilli;o__Bacillales;f__Bacillaceae;g__Bacillus	-0.808844	9.05969e-06	Rutin	Flavonoids
k__Bacteria;p__Firmicutes;c__Bacilli;o__Bacillales;f__Staphylococcaceae;g__Staphylococcus	-0.864224	4.41576e-07	Rutin	Flavonoids
k__Bacteria;p__Proteobacteria;c__Alphaproteobacteria;o__Caulobacterales;f__Caulobacteraceae;g__Brevundimonas	-0.232007	0.311546	Rutin	Flavonoids
k__Bacteria;p__Proteobacteria;c__Alphaproteobacteria;o__Rhizobiales;f__Methylobacteriaceae;g__Methylobacterium	0.0325602	0.888574	Rutin	Flavonoids
k__Bacteria;p__Proteobacteria;c__Gammaproteobacteria;o__Pseudomonadales;f__Moraxellaceae;g__Acinetobacter	-0.136156	0.556203	Rutin	Flavonoids
k__Bacteria;p__Proteobacteria;c__Gammaproteobacteria;o__Pseudomonadales;f__Moraxellaceae;g__Enhydrobacter	-0.266601	0.242725	Rutin	Flavonoids
k__Bacteria;p__Proteobacteria	0.397403	0.0744368	Nicotinamide	Others
k__Bacteria;p__Firmicutes;c__Clostridia	0.205782	0.370842	Nicotinamide	Others
k__Bacteria;p__Proteobacteria;c__Alphaproteobacteria;o__Caulobacterales	-0.306736	0.176234	Nicotinamide	Others
k__Bacteria;p__Proteobacteria;c__Gammaproteobacteria;o__Enterobacteriales	0.527273	0.0140406	Nicotinamide	Others
k__Bacteria;p__Proteobacteria;c__Gammaproteobacteria;o__Pseudomonadales	-0.76866	4.68528e-05	Nicotinamide	Others
k__Bacteria;p__Actinobacteria;c__Actinobacteria;o__Actinomycetales;f__Microbacteriaceae	-0.354821	0.1145	Nicotinamide	Others
k__Bacteria;p__Actinobacteria;c__Actinobacteria;o__Actinomycetales;f__Micrococcaceae	-0.89857	3.17767e-08	Nicotinamide	Others
k__Bacteria;p__Firmicutes;c__Bacilli;o__Bacillales;f__Bacillaceae	-0.801617	1.25052e-05	Nicotinamide	Others
k__Bacteria;p__Firmicutes;c__Bacilli;o__Bacillales;f__Staphylococcaceae	-0.780371	3.00594e-05	Nicotinamide	Others
k__Bacteria;p__Firmicutes;c__Clostridia;o__Clostridiales;f__Lachnospiraceae	-0.0312819	0.892923	Nicotinamide	Others
k__Bacteria;p__Proteobacteria;c__Alphaproteobacteria;o__Caulobacterales;f__Caulobacteraceae	-0.306736	0.176234	Nicotinamide	Others
k__Bacteria;p__Proteobacteria;c__Betaproteobacteria;o__Burkholderiales;f__Oxalobacteraceae	-0.0331016	0.886732	Nicotinamide	Others
k__Bacteria;p__Proteobacteria;c__Gammaproteobacteria;o__Enterobacteriales;f__Enterobacteriaceae	0.527273	0.0140406	Nicotinamide	Others
k__Bacteria;p__Proteobacteria;c__Gammaproteobacteria;o__Pseudomonadales;f__Moraxellaceae	-0.304663	0.179325	Nicotinamide	Others
k__Bacteria;p__Actinobacteria;c__Actinobacteria;o__Actinomycetales;f__Brevibacteriaceae;g__Brevibacterium	-0.131739	0.569201	Nicotinamide	Others
k__Bacteria;p__Firmicutes;c__Bacilli;o__Bacillales;f__Bacillaceae;g__Bacillus	-0.786853	2.32421e-05	Nicotinamide	Others
k__Bacteria;p__Firmicutes;c__Bacilli;o__Bacillales;f__Staphylococcaceae;g__Staphylococcus	-0.780371	3.00594e-05	Nicotinamide	Others
k__Bacteria;p__Proteobacteria;c__Alphaproteobacteria;o__Caulobacterales;f__Caulobacteraceae;g__Brevundimonas	-0.306736	0.176234	Nicotinamide	Others
k__Bacteria;p__Proteobacteria;c__Alphaproteobacteria;o__Rhizobiales;f__Methylobacteriaceae;g__Methylobacterium	0.00814004	0.972065	Nicotinamide	Others
k__Bacteria;p__Proteobacteria;c__Gammaproteobacteria;o__Pseudomonadales;f__Moraxellaceae;g__Acinetobacter	-0.276954	0.224214	Nicotinamide	Others
k__Bacteria;p__Proteobacteria;c__Gammaproteobacteria;o__Pseudomonadales;f__Moraxellaceae;g__Enhydrobacter	-0.331652	0.141915	Nicotinamide	Others
k__Bacteria;p__Proteobacteria	0.636364	0.0019263	Chlorogenic acid	Phenolic acids
k__Bacteria;p__Firmicutes;c__Clostridia	0.133835	0.563016	Chlorogenic acid	Phenolic acids
k__Bacteria;p__Proteobacteria;c__Alphaproteobacteria;o__Caulobacterales	-0.166837	0.469792	Chlorogenic acid	Phenolic acids
k__Bacteria;p__Proteobacteria;c__Gammaproteobacteria;o__Enterobacteriales	0.709091	0.000319513	Chlorogenic acid	Phenolic acids
k__Bacteria;p__Proteobacteria;c__Gammaproteobacteria;o__Pseudomonadales	-0.72258	0.000215837	Chlorogenic acid	Phenolic acids
k__Bacteria;p__Actinobacteria;c__Actinobacteria;o__Actinomycetales;f__Microbacteriaceae	-0.164269	0.476752	Chlorogenic acid	Phenolic acids
k__Bacteria;p__Actinobacteria;c__Actinobacteria;o__Actinomycetales;f__Micrococcaceae	-0.940183	2.48491e-10	Chlorogenic acid	Phenolic acids
k__Bacteria;p__Firmicutes;c__Bacilli;o__Bacillales;f__Bacillaceae	-0.867234	3.61266e-07	Chlorogenic acid	Phenolic acids
k__Bacteria;p__Firmicutes;c__Bacilli;o__Bacillales;f__Staphylococcaceae	-0.830412	3.17774e-06	Chlorogenic acid	Phenolic acids
k__Bacteria;p__Firmicutes;c__Clostridia;o__Clostridiales;f__Lachnospiraceae	-0.0338887	0.884056	Chlorogenic acid	Phenolic acids
k__Bacteria;p__Proteobacteria;c__Alphaproteobacteria;o__Caulobacterales;f__Caulobacteraceae	-0.166837	0.469792	Chlorogenic acid	Phenolic acids
k__Bacteria;p__Proteobacteria;c__Betaproteobacteria;o__Burkholderiales;f__Oxalobacteraceae	0.130248	0.573621	Chlorogenic acid	Phenolic acids
k__Bacteria;p__Proteobacteria;c__Gammaproteobacteria;o__Enterobacteriales;f__Enterobacteriaceae	0.709091	0.000319513	Chlorogenic acid	Phenolic acids
k__Bacteria;p__Proteobacteria;c__Gammaproteobacteria;o__Pseudomonadales;f__Moraxellaceae	-0.203604	0.376036	Chlorogenic acid	Phenolic acids
k__Bacteria;p__Actinobacteria;c__Actinobacteria;o__Actinomycetales;f__Brevibacteriaceae;g__Brevibacterium	-0.149736	0.517095	Chlorogenic acid	Phenolic acids
k__Bacteria;p__Firmicutes;c__Bacilli;o__Bacillales;f__Bacillaceae;g__Bacillus	-0.832209	2.89337e-06	Chlorogenic acid	Phenolic acids
k__Bacteria;p__Firmicutes;c__Bacilli;o__Bacillales;f__Staphylococcaceae;g__Staphylococcus	-0.830412	3.17774e-06	Chlorogenic acid	Phenolic acids
k__Bacteria;p__Proteobacteria;c__Alphaproteobacteria;o__Caulobacterales;f__Caulobacteraceae;g__Brevundimonas	-0.166837	0.469792	Chlorogenic acid	Phenolic acids
k__Bacteria;p__Proteobacteria;c__Alphaproteobacteria;o__Rhizobiales;f__Methylobacteriaceae;g__Methylobacterium	0.206757	0.368528	Chlorogenic acid	Phenolic acids
k__Bacteria;p__Proteobacteria;c__Gammaproteobacteria;o__Pseudomonadales;f__Moraxellaceae;g__Acinetobacter	-0.17329	0.452533	Chlorogenic acid	Phenolic acids
k__Bacteria;p__Proteobacteria;c__Gammaproteobacteria;o__Pseudomonadales;f__Moraxellaceae;g__Enhydrobacter	-0.199417	0.386139	Chlorogenic acid	Phenolic acids
k__Bacteria;p__Proteobacteria	-0.194805	0.397443	D-Sorbitol	Others
k__Bacteria;p__Firmicutes;c__Clostridia	-0.462622	0.0347128	D-Sorbitol	Others
k__Bacteria;p__Proteobacteria;c__Alphaproteobacteria;o__Caulobacterales	-0.0130341	0.955282	D-Sorbitol	Others
k__Bacteria;p__Proteobacteria;c__Gammaproteobacteria;o__Enterobacteriales	-0.254545	0.265488	D-Sorbitol	Others
k__Bacteria;p__Proteobacteria;c__Gammaproteobacteria;o__Pseudomonadales	0.374647	0.0942677	D-Sorbitol	Others
k__Bacteria;p__Actinobacteria;c__Actinobacteria;o__Actinomycetales;f__Microbacteriaceae	0.232605	0.310266	D-Sorbitol	Others
k__Bacteria;p__Actinobacteria;c__Actinobacteria;o__Actinomycetales;f__Micrococcaceae	0.723018	0.000213032	D-Sorbitol	Others
k__Bacteria;p__Firmicutes;c__Bacilli;o__Bacillales;f__Bacillaceae	0.581764	0.00566624	D-Sorbitol	Others
k__Bacteria;p__Firmicutes;c__Bacilli;o__Bacillales;f__Staphylococcaceae	0.524756	0.0145911	D-Sorbitol	Others
k__Bacteria;p__Firmicutes;c__Clostridia;o__Clostridiales;f__Lachnospiraceae	-0.204201	0.374608	D-Sorbitol	Others
k__Bacteria;p__Proteobacteria;c__Alphaproteobacteria;o__Caulobacterales;f__Caulobacteraceae	-0.0130341	0.955282	D-Sorbitol	Others
k__Bacteria;p__Proteobacteria;c__Betaproteobacteria;o__Burkholderiales;f__Oxalobacteraceae	0.0820343	0.723709	D-Sorbitol	Others
k__Bacteria;p__Proteobacteria;c__Gammaproteobacteria;o__Enterobacteriales;f__Enterobacteriaceae	-0.254545	0.265488	D-Sorbitol	Others
k__Bacteria;p__Proteobacteria;c__Gammaproteobacteria;o__Pseudomonadales;f__Moraxellaceae	-0.0252647	0.913436	D-Sorbitol	Others
k__Bacteria;p__Actinobacteria;c__Actinobacteria;o__Actinomycetales;f__Brevibacteriaceae;g__Brevibacterium	0.159815	0.488946	D-Sorbitol	Others
k__Bacteria;p__Firmicutes;c__Bacilli;o__Bacillales;f__Bacillaceae;g__Bacillus	0.60543	0.00363395	D-Sorbitol	Others
k__Bacteria;p__Firmicutes;c__Bacilli;o__Bacillales;f__Staphylococcaceae;g__Staphylococcus	0.524756	0.0145911	D-Sorbitol	Others
k__Bacteria;p__Proteobacteria;c__Alphaproteobacteria;o__Caulobacterales;f__Caulobacteraceae;g__Brevundimonas	-0.0130341	0.955282	D-Sorbitol	Others
k__Bacteria;p__Proteobacteria;c__Alphaproteobacteria;o__Rhizobiales;f__Methylobacteriaceae;g__Methylobacterium	0.0439562	0.849945	D-Sorbitol	Others
k__Bacteria;p__Proteobacteria;c__Gammaproteobacteria;o__Pseudomonadales;f__Moraxellaceae;g__Acinetobacter	-0.0208876	0.928393	D-Sorbitol	Others
k__Bacteria;p__Proteobacteria;c__Gammaproteobacteria;o__Pseudomonadales;f__Moraxellaceae;g__Enhydrobacter	0.0746482	0.747768	D-Sorbitol	Others
k__Bacteria;p__Proteobacteria	0.407792	0.066503	L-(-)-Tyrosine	Amino acids and derivatives
k__Bacteria;p__Firmicutes;c__Clostridia	0.325692	0.149656	L-(-)-Tyrosine	Amino acids and derivatives
k__Bacteria;p__Proteobacteria;c__Alphaproteobacteria;o__Caulobacterales	-0.0382334	0.869307	L-(-)-Tyrosine	Amino acids and derivatives
k__Bacteria;p__Proteobacteria;c__Gammaproteobacteria;o__Enterobacteriales	0.475325	0.0294304	L-(-)-Tyrosine	Amino acids and derivatives
k__Bacteria;p__Proteobacteria;c__Gammaproteobacteria;o__Pseudomonadales	-0.615729	0.00296296	L-(-)-Tyrosine	Amino acids and derivatives
k__Bacteria;p__Actinobacteria;c__Actinobacteria;o__Actinomycetales;f__Microbacteriaceae	-0.169526	0.46256	L-(-)-Tyrosine	Amino acids and derivatives
k__Bacteria;p__Actinobacteria;c__Actinobacteria;o__Actinomycetales;f__Micrococcaceae	-0.73082	0.000167976	L-(-)-Tyrosine	Amino acids and derivatives
k__Bacteria;p__Firmicutes;c__Bacilli;o__Bacillales;f__Bacillaceae	-0.796881	1.53386e-05	L-(-)-Tyrosine	Amino acids and derivatives
k__Bacteria;p__Firmicutes;c__Bacilli;o__Bacillales;f__Staphylococcaceae	-0.83447	2.5674e-06	L-(-)-Tyrosine	Amino acids and derivatives
k__Bacteria;p__Firmicutes;c__Clostridia;o__Clostridiales;f__Lachnospiraceae	0.0321508	0.889966	L-(-)-Tyrosine	Amino acids and derivatives
k__Bacteria;p__Proteobacteria;c__Alphaproteobacteria;o__Caulobacterales;f__Caulobacteraceae	-0.0382334	0.869307	L-(-)-Tyrosine	Amino acids and derivatives
k__Bacteria;p__Proteobacteria;c__Betaproteobacteria;o__Burkholderiales;f__Oxalobacteraceae	0.10866	0.639182	L-(-)-Tyrosine	Amino acids and derivatives
k__Bacteria;p__Proteobacteria;c__Gammaproteobacteria;o__Enterobacteriales;f__Enterobacteriaceae	0.475325	0.0294304	L-(-)-Tyrosine	Amino acids and derivatives
k__Bacteria;p__Proteobacteria;c__Gammaproteobacteria;o__Pseudomonadales;f__Moraxellaceae	-0.046071	0.84281	L-(-)-Tyrosine	Amino acids and derivatives
k__Bacteria;p__Actinobacteria;c__Actinobacteria;o__Actinomycetales;f__Brevibacteriaceae;g__Brevibacterium	-0.249081	0.276236	L-(-)-Tyrosine	Amino acids and derivatives
k__Bacteria;p__Firmicutes;c__Bacilli;o__Bacillales;f__Bacillaceae;g__Bacillus	-0.80747	9.64223e-06	L-(-)-Tyrosine	Amino acids and derivatives
k__Bacteria;p__Firmicutes;c__Bacilli;o__Bacillales;f__Staphylococcaceae;g__Staphylococcus	-0.83447	2.5674e-06	L-(-)-Tyrosine	Amino acids and derivatives
k__Bacteria;p__Proteobacteria;c__Alphaproteobacteria;o__Caulobacterales;f__Caulobacteraceae;g__Brevundimonas	-0.0382334	0.869307	L-(-)-Tyrosine	Amino acids and derivatives
k__Bacteria;p__Proteobacteria;c__Alphaproteobacteria;o__Rhizobiales;f__Methylobacteriaceae;g__Methylobacterium	0.182337	0.428901	L-(-)-Tyrosine	Amino acids and derivatives
k__Bacteria;p__Proteobacteria;c__Gammaproteobacteria;o__Pseudomonadales;f__Moraxellaceae;g__Acinetobacter	-0.000773615	0.997345	L-(-)-Tyrosine	Amino acids and derivatives
k__Bacteria;p__Proteobacteria;c__Gammaproteobacteria;o__Pseudomonadales;f__Moraxellaceae;g__Enhydrobacter	-0.199417	0.386139	L-(-)-Tyrosine	Amino acids and derivatives
k__Bacteria;p__Proteobacteria	0.366234	0.102504	L-Valine	Amino acids and derivatives
k__Bacteria;p__Firmicutes;c__Clostridia	0.431677	0.0506984	L-Valine	Amino acids and derivatives
k__Bacteria;p__Proteobacteria;c__Alphaproteobacteria;o__Caulobacterales	-0.0399713	0.863419	L-Valine	Amino acids and derivatives
k__Bacteria;p__Proteobacteria;c__Gammaproteobacteria;o__Enterobacteriales	0.466234	0.0331405	L-Valine	Amino acids and derivatives
k__Bacteria;p__Proteobacteria;c__Gammaproteobacteria;o__Pseudomonadales	-0.522902	0.0150074	L-Valine	Amino acids and derivatives
k__Bacteria;p__Actinobacteria;c__Actinobacteria;o__Actinomycetales;f__Microbacteriaceae	-0.176753	0.443407	L-Valine	Amino acids and derivatives
k__Bacteria;p__Actinobacteria;c__Actinobacteria;o__Actinomycetales;f__Micrococcaceae	-0.79844	1.43497e-05	L-Valine	Amino acids and derivatives
k__Bacteria;p__Firmicutes;c__Bacilli;o__Bacillales;f__Bacillaceae	-0.733293	0.000155528	L-Valine	Amino acids and derivatives
k__Bacteria;p__Firmicutes;c__Bacilli;o__Bacillales;f__Staphylococcaceae	-0.773609	3.89628e-05	L-Valine	Amino acids and derivatives
k__Bacteria;p__Firmicutes;c__Clostridia;o__Clostridiales;f__Lachnospiraceae	0.170312	0.460455	L-Valine	Amino acids and derivatives
k__Bacteria;p__Proteobacteria;c__Alphaproteobacteria;o__Caulobacterales;f__Caulobacteraceae	-0.0399713	0.863419	L-Valine	Amino acids and derivatives
k__Bacteria;p__Proteobacteria;c__Betaproteobacteria;o__Burkholderiales;f__Oxalobacteraceae	-0.0338212	0.884286	L-Valine	Amino acids and derivatives
k__Bacteria;p__Proteobacteria;c__Gammaproteobacteria;o__Enterobacteriales;f__Enterobacteriaceae	0.466234	0.0331405	L-Valine	Amino acids and derivatives
k__Bacteria;p__Proteobacteria;c__Gammaproteobacteria;o__Pseudomonadales;f__Moraxellaceae	0	1	L-Valine	Amino acids and derivatives
k__Bacteria;p__Actinobacteria;c__Actinobacteria;o__Actinomycetales;f__Brevibacteriaceae;g__Brevibacterium	-0.367142	0.10159	L-Valine	Amino acids and derivatives
k__Bacteria;p__Firmicutes;c__Bacilli;o__Bacillales;f__Bacillaceae;g__Bacillus	-0.702327	0.000385889	L-Valine	Amino acids and derivatives
k__Bacteria;p__Firmicutes;c__Bacilli;o__Bacillales;f__Staphylococcaceae;g__Staphylococcus	-0.773609	3.89628e-05	L-Valine	Amino acids and derivatives
k__Bacteria;p__Proteobacteria;c__Alphaproteobacteria;o__Caulobacterales;f__Caulobacteraceae;g__Brevundimonas	-0.0399713	0.863419	L-Valine	Amino acids and derivatives
k__Bacteria;p__Proteobacteria;c__Alphaproteobacteria;o__Rhizobiales;f__Methylobacteriaceae;g__Methylobacterium	-0.0700044	0.763013	L-Valine	Amino acids and derivatives
k__Bacteria;p__Proteobacteria;c__Gammaproteobacteria;o__Pseudomonadales;f__Moraxellaceae;g__Acinetobacter	-0.0456433	0.844252	L-Valine	Amino acids and derivatives
k__Bacteria;p__Proteobacteria;c__Gammaproteobacteria;o__Pseudomonadales;f__Moraxellaceae;g__Enhydrobacter	-0.143964	0.533555	L-Valine	Amino acids and derivatives
k__Bacteria;p__Proteobacteria	0.337662	0.134397	L-Isoleucine	Amino acids and derivatives
k__Bacteria;p__Firmicutes;c__Clostridia	0.510586	0.0180249	L-Isoleucine	Amino acids and derivatives
k__Bacteria;p__Proteobacteria;c__Alphaproteobacteria;o__Caulobacterales	0.0808115	0.727676	L-Isoleucine	Amino acids and derivatives
k__Bacteria;p__Proteobacteria;c__Gammaproteobacteria;o__Enterobacteriales	0.423377	0.0558229	L-Isoleucine	Amino acids and derivatives
k__Bacteria;p__Proteobacteria;c__Gammaproteobacteria;o__Pseudomonadales	-0.408038	0.0663237	L-Isoleucine	Amino acids and derivatives
k__Bacteria;p__Actinobacteria;c__Actinobacteria;o__Actinomycetales;f__Microbacteriaceae	-0.118931	0.607626	L-Isoleucine	Amino acids and derivatives
k__Bacteria;p__Actinobacteria;c__Actinobacteria;o__Actinomycetales;f__Micrococcaceae	-0.756828	7.15515e-05	L-Isoleucine	Amino acids and derivatives
k__Bacteria;p__Firmicutes;c__Bacilli;o__Bacillales;f__Bacillaceae	-0.730587	0.000169189	L-Isoleucine	Amino acids and derivatives
k__Bacteria;p__Firmicutes;c__Bacilli;o__Bacillales;f__Staphylococcaceae	-0.705986	0.000348654	L-Isoleucine	Amino acids and derivatives
k__Bacteria;p__Firmicutes;c__Clostridia;o__Clostridiales;f__Lachnospiraceae	0.207677	0.366353	L-Isoleucine	Amino acids and derivatives
k__Bacteria;p__Proteobacteria;c__Alphaproteobacteria;o__Caulobacterales;f__Caulobacteraceae	0.0808115	0.727676	L-Isoleucine	Amino acids and derivatives
k__Bacteria;p__Proteobacteria;c__Betaproteobacteria;o__Burkholderiales;f__Oxalobacteraceae	-0.046774	0.840441	L-Isoleucine	Amino acids and derivatives
k__Bacteria;p__Proteobacteria;c__Gammaproteobacteria;o__Enterobacteriales;f__Enterobacteriaceae	0.423377	0.0558229	L-Isoleucine	Amino acids and derivatives
k__Bacteria;p__Proteobacteria;c__Gammaproteobacteria;o__Pseudomonadales;f__Moraxellaceae	0.153075	0.507687	L-Isoleucine	Amino acids and derivatives
k__Bacteria;p__Actinobacteria;c__Actinobacteria;o__Actinomycetales;f__Brevibacteriaceae;g__Brevibacterium	-0.362823	0.105988	L-Isoleucine	Amino acids and derivatives
k__Bacteria;p__Firmicutes;c__Bacilli;o__Bacillales;f__Bacillaceae;g__Bacillus	-0.749057	9.33127e-05	L-Isoleucine	Amino acids and derivatives
k__Bacteria;p__Firmicutes;c__Bacilli;o__Bacillales;f__Staphylococcaceae;g__Staphylococcus	-0.705986	0.000348654	L-Isoleucine	Amino acids and derivatives
k__Bacteria;p__Proteobacteria;c__Alphaproteobacteria;o__Caulobacterales;f__Caulobacteraceae;g__Brevundimonas	0.0808115	0.727676	L-Isoleucine	Amino acids and derivatives
k__Bacteria;p__Proteobacteria;c__Alphaproteobacteria;o__Rhizobiales;f__Methylobacteriaceae;g__Methylobacterium	0.0325602	0.888574	L-Isoleucine	Amino acids and derivatives
k__Bacteria;p__Proteobacteria;c__Gammaproteobacteria;o__Pseudomonadales;f__Moraxellaceae;g__Acinetobacter	0.170969	0.458702	L-Isoleucine	Amino acids and derivatives
k__Bacteria;p__Proteobacteria;c__Gammaproteobacteria;o__Pseudomonadales;f__Moraxellaceae;g__Enhydrobacter	-0.130101	0.574055	L-Isoleucine	Amino acids and derivatives
k__Bacteria;p__Proteobacteria	0.4	0.07239	L-Tryptophan	Amino acids and derivatives
k__Bacteria;p__Firmicutes;c__Clostridia	0.433224	0.0497846	L-Tryptophan	Amino acids and derivatives
k__Bacteria;p__Proteobacteria;c__Alphaproteobacteria;o__Caulobacterales	-0.0712532	0.758905	L-Tryptophan	Amino acids and derivatives
k__Bacteria;p__Proteobacteria;c__Gammaproteobacteria;o__Enterobacteriales	0.501299	0.0206079	L-Tryptophan	Amino acids and derivatives
k__Bacteria;p__Proteobacteria;c__Gammaproteobacteria;o__Pseudomonadales	-0.611055	0.00325339	L-Tryptophan	Amino acids and derivatives
k__Bacteria;p__Actinobacteria;c__Actinobacteria;o__Actinomycetales;f__Microbacteriaceae	-0.176753	0.443407	L-Tryptophan	Amino acids and derivatives
k__Bacteria;p__Actinobacteria;c__Actinobacteria;o__Actinomycetales;f__Micrococcaceae	-0.858258	6.48396e-07	L-Tryptophan	Amino acids and derivatives
k__Bacteria;p__Firmicutes;c__Bacilli;o__Bacillales;f__Bacillaceae	-0.844911	1.44335e-06	L-Tryptophan	Amino acids and derivatives
k__Bacteria;p__Firmicutes;c__Bacilli;o__Bacillales;f__Staphylococcaceae	-0.797953	1.46525e-05	L-Tryptophan	Amino acids and derivatives
k__Bacteria;p__Firmicutes;c__Clostridia;o__Clostridiales;f__Lachnospiraceae	0.156409	0.498371	L-Tryptophan	Amino acids and derivatives
k__Bacteria;p__Proteobacteria;c__Alphaproteobacteria;o__Caulobacterales;f__Caulobacteraceae	-0.0712532	0.758905	L-Tryptophan	Amino acids and derivatives
k__Bacteria;p__Proteobacteria;c__Betaproteobacteria;o__Burkholderiales;f__Oxalobacteraceae	0.0316624	0.891628	L-Tryptophan	Amino acids and derivatives
k__Bacteria;p__Proteobacteria;c__Gammaproteobacteria;o__Enterobacteriales;f__Enterobacteriaceae	0.501299	0.0206079	L-Tryptophan	Amino acids and derivatives
k__Bacteria;p__Proteobacteria;c__Gammaproteobacteria;o__Pseudomonadales;f__Moraxellaceae	-0.0579603	0.802933	L-Tryptophan	Amino acids and derivatives
k__Bacteria;p__Actinobacteria;c__Actinobacteria;o__Actinomycetales;f__Brevibacteriaceae;g__Brevibacterium	-0.281476	0.216429	L-Tryptophan	Amino acids and derivatives
k__Bacteria;p__Firmicutes;c__Bacilli;o__Bacillales;f__Bacillaceae;g__Bacillus	-0.835645	2.41104e-06	L-Tryptophan	Amino acids and derivatives
k__Bacteria;p__Firmicutes;c__Bacilli;o__Bacillales;f__Staphylococcaceae;g__Staphylococcus	-0.797953	1.46525e-05	L-Tryptophan	Amino acids and derivatives
k__Bacteria;p__Proteobacteria;c__Alphaproteobacteria;o__Caulobacterales;f__Caulobacteraceae;g__Brevundimonas	-0.0712532	0.758905	L-Tryptophan	Amino acids and derivatives
k__Bacteria;p__Proteobacteria;c__Alphaproteobacteria;o__Rhizobiales;f__Methylobacteriaceae;g__Methylobacterium	0.0325602	0.888574	L-Tryptophan	Amino acids and derivatives
k__Bacteria;p__Proteobacteria;c__Gammaproteobacteria;o__Pseudomonadales;f__Moraxellaceae;g__Acinetobacter	-0.0154723	0.946928	L-Tryptophan	Amino acids and derivatives
k__Bacteria;p__Proteobacteria;c__Gammaproteobacteria;o__Pseudomonadales;f__Moraxellaceae;g__Enhydrobacter	-0.199417	0.386139	L-Tryptophan	Amino acids and derivatives
k__Bacteria;p__Proteobacteria	0.477922	0.028433	Gallate catechin gallate	Flavonoids
k__Bacteria;p__Firmicutes;c__Clostridia	0.343485	0.127389	Gallate catechin gallate	Flavonoids
k__Bacteria;p__Proteobacteria;c__Alphaproteobacteria;o__Caulobacterales	-0.166837	0.469792	Gallate catechin gallate	Flavonoids
k__Bacteria;p__Proteobacteria;c__Gammaproteobacteria;o__Enterobacteriales	0.571429	0.00680989	Gallate catechin gallate	Flavonoids
k__Bacteria;p__Proteobacteria;c__Gammaproteobacteria;o__Pseudomonadales	-0.700542	0.000405247	Gallate catechin gallate	Flavonoids
k__Bacteria;p__Actinobacteria;c__Actinobacteria;o__Actinomycetales;f__Microbacteriaceae	-0.264802	0.246039	Gallate catechin gallate	Flavonoids
k__Bacteria;p__Actinobacteria;c__Actinobacteria;o__Actinomycetales;f__Micrococcaceae	-0.919377	3.89983e-09	Gallate catechin gallate	Flavonoids
k__Bacteria;p__Firmicutes;c__Bacilli;o__Bacillales;f__Bacillaceae	-0.880764	1.37481e-07	Gallate catechin gallate	Flavonoids
k__Bacteria;p__Firmicutes;c__Bacilli;o__Bacillales;f__Staphylococcaceae	-0.827707	3.65209e-06	Gallate catechin gallate	Flavonoids
k__Bacteria;p__Firmicutes;c__Clostridia;o__Clostridiales;f__Lachnospiraceae	0.128603	0.578509	Gallate catechin gallate	Flavonoids
k__Bacteria;p__Proteobacteria;c__Alphaproteobacteria;o__Caulobacterales;f__Caulobacteraceae	-0.166837	0.469792	Gallate catechin gallate	Flavonoids
k__Bacteria;p__Proteobacteria;c__Betaproteobacteria;o__Burkholderiales;f__Oxalobacteraceae	0.0345408	0.88184	Gallate catechin gallate	Flavonoids
k__Bacteria;p__Proteobacteria;c__Gammaproteobacteria;o__Enterobacteriales;f__Enterobacteriaceae	0.571429	0.00680989	Gallate catechin gallate	Flavonoids
k__Bacteria;p__Proteobacteria;c__Gammaproteobacteria;o__Pseudomonadales;f__Moraxellaceae	-0.178339	0.439261	Gallate catechin gallate	Flavonoids
k__Bacteria;p__Actinobacteria;c__Actinobacteria;o__Actinomycetales;f__Brevibacteriaceae;g__Brevibacterium	-0.153336	0.506954	Gallate catechin gallate	Flavonoids
k__Bacteria;p__Firmicutes;c__Bacilli;o__Bacillales;f__Bacillaceae;g__Bacillus	-0.859697	5.91956e-07	Gallate catechin gallate	Flavonoids
k__Bacteria;p__Firmicutes;c__Bacilli;o__Bacillales;f__Staphylococcaceae;g__Staphylococcus	-0.827707	3.65209e-06	Gallate catechin gallate	Flavonoids
k__Bacteria;p__Proteobacteria;c__Alphaproteobacteria;o__Caulobacterales;f__Caulobacteraceae;g__Brevundimonas	-0.166837	0.469792	Gallate catechin gallate	Flavonoids
k__Bacteria;p__Proteobacteria;c__Alphaproteobacteria;o__Rhizobiales;f__Methylobacteriaceae;g__Methylobacterium	0.206757	0.368528	Gallate catechin gallate	Flavonoids
k__Bacteria;p__Proteobacteria;c__Gammaproteobacteria;o__Pseudomonadales;f__Moraxellaceae;g__Acinetobacter	-0.126099	0.585989	Gallate catechin gallate	Flavonoids
k__Bacteria;p__Proteobacteria;c__Gammaproteobacteria;o__Pseudomonadales;f__Moraxellaceae;g__Enhydrobacter	-0.203683	0.375847	Gallate catechin gallate	Flavonoids
k__Bacteria;p__Proteobacteria	-0.317515	0.160753	α-Hydroxyisobutyric acid	Organic acids
k__Bacteria;p__Firmicutes;c__Clostridia	-0.241151	0.29231	α-Hydroxyisobutyric acid	Organic acids
k__Bacteria;p__Proteobacteria;c__Alphaproteobacteria;o__Caulobacterales	0.175267	0.447313	α-Hydroxyisobutyric acid	Organic acids
k__Bacteria;p__Proteobacteria;c__Gammaproteobacteria;o__Enterobacteriales	-0.42203	0.0566903	α-Hydroxyisobutyric acid	Organic acids
k__Bacteria;p__Proteobacteria;c__Gammaproteobacteria;o__Pseudomonadales	0.530636	0.0133313	α-Hydroxyisobutyric acid	Organic acids
k__Bacteria;p__Actinobacteria;c__Actinobacteria;o__Actinomycetales;f__Microbacteriaceae	0.359446	0.109522	α-Hydroxyisobutyric acid	Organic acids
k__Bacteria;p__Actinobacteria;c__Actinobacteria;o__Actinomycetales;f__Micrococcaceae	0.680896	0.000679643	α-Hydroxyisobutyric acid	Organic acids
k__Bacteria;p__Firmicutes;c__Bacilli;o__Bacillales;f__Bacillaceae	0.696006	0.000458239	α-Hydroxyisobutyric acid	Organic acids
k__Bacteria;p__Firmicutes;c__Bacilli;o__Bacillales;f__Staphylococcaceae	0.593808	0.00453872	α-Hydroxyisobutyric acid	Organic acids
k__Bacteria;p__Firmicutes;c__Clostridia;o__Clostridiales;f__Lachnospiraceae	-0.0185889	0.936257	α-Hydroxyisobutyric acid	Organic acids
k__Bacteria;p__Proteobacteria;c__Alphaproteobacteria;o__Caulobacterales;f__Caulobacteraceae	0.175267	0.447313	α-Hydroxyisobutyric acid	Organic acids
k__Bacteria;p__Proteobacteria;c__Betaproteobacteria;o__Burkholderiales;f__Oxalobacteraceae	0.0821017	0.723491	α-Hydroxyisobutyric acid	Organic acids
k__Bacteria;p__Proteobacteria;c__Gammaproteobacteria;o__Enterobacteriales;f__Enterobacteriaceae	-0.42203	0.0566903	α-Hydroxyisobutyric acid	Organic acids
k__Bacteria;p__Proteobacteria;c__Gammaproteobacteria;o__Pseudomonadales;f__Moraxellaceae	0.198326	0.388796	α-Hydroxyisobutyric acid	Organic acids
k__Bacteria;p__Actinobacteria;c__Actinobacteria;o__Actinomycetales;f__Brevibacteriaceae;g__Brevibacterium	0.125402	0.58808	α-Hydroxyisobutyric acid	Organic acids
k__Bacteria;p__Firmicutes;c__Bacilli;o__Bacillales;f__Bacillaceae;g__Bacillus	0.666452	0.000970636	α-Hydroxyisobutyric acid	Organic acids
k__Bacteria;p__Firmicutes;c__Bacilli;o__Bacillales;f__Staphylococcaceae;g__Staphylococcus	0.593808	0.00453872	α-Hydroxyisobutyric acid	Organic acids
k__Bacteria;p__Proteobacteria;c__Alphaproteobacteria;o__Caulobacterales;f__Caulobacteraceae;g__Brevundimonas	0.175267	0.447313	α-Hydroxyisobutyric acid	Organic acids
k__Bacteria;p__Proteobacteria;c__Alphaproteobacteria;o__Rhizobiales;f__Methylobacteriaceae;g__Methylobacterium	0.131017	0.571339	α-Hydroxyisobutyric acid	Organic acids
k__Bacteria;p__Proteobacteria;c__Gammaproteobacteria;o__Pseudomonadales;f__Moraxellaceae;g__Acinetobacter	0.189926	0.409597	α-Hydroxyisobutyric acid	Organic acids
k__Bacteria;p__Proteobacteria;c__Gammaproteobacteria;o__Pseudomonadales;f__Moraxellaceae;g__Enhydrobacter	0.240081	0.294523	α-Hydroxyisobutyric acid	Organic acids
k__Bacteria;p__Proteobacteria	0.36787	0.100862	Theaflavin-3-gallate	Tannins
k__Bacteria;p__Firmicutes;c__Clostridia	0.271501	0.233845	Theaflavin-3-gallate	Tannins
k__Bacteria;p__Proteobacteria;c__Alphaproteobacteria;o__Caulobacterales	-0.390017	0.0804938	Theaflavin-3-gallate	Tannins
k__Bacteria;p__Proteobacteria;c__Gammaproteobacteria;o__Enterobacteriales	0.489592	0.0242768	Theaflavin-3-gallate	Tannins
k__Bacteria;p__Proteobacteria;c__Gammaproteobacteria;o__Pseudomonadales	-0.753188	8.11228e-05	Theaflavin-3-gallate	Tannins
k__Bacteria;p__Actinobacteria;c__Actinobacteria;o__Actinomycetales;f__Microbacteriaceae	-0.478994	0.0280293	Theaflavin-3-gallate	Tannins
k__Bacteria;p__Actinobacteria;c__Actinobacteria;o__Actinomycetales;f__Micrococcaceae	-0.895141	4.29825e-08	Theaflavin-3-gallate	Tannins
k__Bacteria;p__Firmicutes;c__Bacilli;o__Bacillales;f__Bacillaceae	-0.899613	2.89275e-08	Theaflavin-3-gallate	Tannins
k__Bacteria;p__Firmicutes;c__Bacilli;o__Bacillales;f__Staphylococcaceae	-0.816901	6.22342e-06	Theaflavin-3-gallate	Tannins
k__Bacteria;p__Firmicutes;c__Clostridia;o__Clostridiales;f__Lachnospiraceae	-0.0289572	0.900841	Theaflavin-3-gallate	Tannins
k__Bacteria;p__Proteobacteria;c__Alphaproteobacteria;o__Caulobacterales;f__Caulobacteraceae	-0.390017	0.0804938	Theaflavin-3-gallate	Tannins
k__Bacteria;p__Proteobacteria;c__Betaproteobacteria;o__Burkholderiales;f__Oxalobacteraceae	-0.0764376	0.741918	Theaflavin-3-gallate	Tannins
k__Bacteria;p__Proteobacteria;c__Gammaproteobacteria;o__Enterobacteriales;f__Enterobacteriaceae	0.489592	0.0242768	Theaflavin-3-gallate	Tannins
k__Bacteria;p__Proteobacteria;c__Gammaproteobacteria;o__Pseudomonadales;f__Moraxellaceae	-0.301798	0.183656	Theaflavin-3-gallate	Tannins
k__Bacteria;p__Actinobacteria;c__Actinobacteria;o__Actinomycetales;f__Brevibacteriaceae;g__Brevibacterium	-0.251895	0.270667	Theaflavin-3-gallate	Tannins
k__Bacteria;p__Firmicutes;c__Bacilli;o__Bacillales;f__Bacillaceae;g__Bacillus	-0.874532	2.175e-07	Theaflavin-3-gallate	Tannins
k__Bacteria;p__Firmicutes;c__Bacilli;o__Bacillales;f__Staphylococcaceae;g__Staphylococcus	-0.816901	6.22342e-06	Theaflavin-3-gallate	Tannins
k__Bacteria;p__Proteobacteria;c__Alphaproteobacteria;o__Caulobacterales;f__Caulobacteraceae;g__Brevundimonas	-0.390017	0.0804938	Theaflavin-3-gallate	Tannins
k__Bacteria;p__Proteobacteria;c__Alphaproteobacteria;o__Rhizobiales;f__Methylobacteriaceae;g__Methylobacterium	0.00847701	0.970909	Theaflavin-3-gallate	Tannins
k__Bacteria;p__Proteobacteria;c__Gammaproteobacteria;o__Pseudomonadales;f__Moraxellaceae;g__Acinetobacter	-0.197382	0.391106	Theaflavin-3-gallate	Tannins
k__Bacteria;p__Proteobacteria;c__Gammaproteobacteria;o__Pseudomonadales;f__Moraxellaceae;g__Enhydrobacter	-0.419788	0.0581575	Theaflavin-3-gallate	Tannins
k__Bacteria;p__Proteobacteria	0.315429	0.163673	Theaflavin-3'-Gallate	Tannins
k__Bacteria;p__Firmicutes;c__Clostridia	0.299241	0.187583	Theaflavin-3'-Gallate	Tannins
k__Bacteria;p__Proteobacteria;c__Alphaproteobacteria;o__Caulobacterales	-0.434971	0.048768	Theaflavin-3'-Gallate	Tannins
k__Bacteria;p__Proteobacteria;c__Gammaproteobacteria;o__Enterobacteriales	0.441188	0.0452801	Theaflavin-3'-Gallate	Tannins
k__Bacteria;p__Proteobacteria;c__Gammaproteobacteria;o__Pseudomonadales	-0.769655	4.51645e-05	Theaflavin-3'-Gallate	Tannins
k__Bacteria;p__Actinobacteria;c__Actinobacteria;o__Actinomycetales;f__Microbacteriaceae	-0.527449	0.0140027	Theaflavin-3'-Gallate	Tannins
k__Bacteria;p__Actinobacteria;c__Actinobacteria;o__Actinomycetales;f__Micrococcaceae	-0.880771	1.37405e-07	Theaflavin-3'-Gallate	Tannins
k__Bacteria;p__Firmicutes;c__Bacilli;o__Bacillales;f__Bacillaceae	-0.881999	1.25154e-07	Theaflavin-3'-Gallate	Tannins
k__Bacteria;p__Firmicutes;c__Bacilli;o__Bacillales;f__Staphylococcaceae	-0.770046	4.45144e-05	Theaflavin-3'-Gallate	Tannins
k__Bacteria;p__Firmicutes;c__Clostridia;o__Clostridiales;f__Lachnospiraceae	0.0004598	0.998422	Theaflavin-3'-Gallate	Tannins
k__Bacteria;p__Proteobacteria;c__Alphaproteobacteria;o__Caulobacterales;f__Caulobacteraceae	-0.434971	0.048768	Theaflavin-3'-Gallate	Tannins
k__Bacteria;p__Proteobacteria;c__Betaproteobacteria;o__Burkholderiales;f__Oxalobacteraceae	-0.0274159	0.906096	Theaflavin-3'-Gallate	Tannins
k__Bacteria;p__Proteobacteria;c__Gammaproteobacteria;o__Enterobacteriales;f__Enterobacteriaceae	0.441188	0.0452801	Theaflavin-3'-Gallate	Tannins
k__Bacteria;p__Proteobacteria;c__Gammaproteobacteria;o__Pseudomonadales;f__Moraxellaceae	-0.328716	0.145691	Theaflavin-3'-Gallate	Tannins
k__Bacteria;p__Actinobacteria;c__Actinobacteria;o__Actinomycetales;f__Brevibacteriaceae;g__Brevibacterium	-0.188559	0.413038	Theaflavin-3'-Gallate	Tannins
k__Bacteria;p__Firmicutes;c__Bacilli;o__Bacillales;f__Bacillaceae;g__Bacillus	-0.856	7.46523e-07	Theaflavin-3'-Gallate	Tannins
k__Bacteria;p__Firmicutes;c__Bacilli;o__Bacillales;f__Staphylococcaceae;g__Staphylococcus	-0.770046	4.45144e-05	Theaflavin-3'-Gallate	Tannins
k__Bacteria;p__Proteobacteria;c__Alphaproteobacteria;o__Caulobacterales;f__Caulobacteraceae;g__Brevundimonas	-0.434971	0.048768	Theaflavin-3'-Gallate	Tannins
k__Bacteria;p__Proteobacteria;c__Alphaproteobacteria;o__Rhizobiales;f__Methylobacteriaceae;g__Methylobacterium	0.0284282	0.902644	Theaflavin-3'-Gallate	Tannins
k__Bacteria;p__Proteobacteria;c__Gammaproteobacteria;o__Pseudomonadales;f__Moraxellaceae;g__Acinetobacter	-0.236609	0.301771	Theaflavin-3'-Gallate	Tannins
k__Bacteria;p__Proteobacteria;c__Gammaproteobacteria;o__Pseudomonadales;f__Moraxellaceae;g__Enhydrobacter	-0.391051	0.0796243	Theaflavin-3'-Gallate	Tannins
k__Bacteria;p__Proteobacteria	0.255302	0.264021	Theaflavin 3,3'-Digallate	Tannins
k__Bacteria;p__Firmicutes;c__Clostridia	0.340089	0.131444	Theaflavin 3,3'-Digallate	Tannins
k__Bacteria;p__Proteobacteria;c__Alphaproteobacteria;o__Caulobacterales	-0.38575	0.0841573	Theaflavin 3,3'-Digallate	Tannins
k__Bacteria;p__Proteobacteria;c__Gammaproteobacteria;o__Enterobacteriales	0.385758	0.0841497	Theaflavin 3,3'-Digallate	Tannins
k__Bacteria;p__Proteobacteria;c__Gammaproteobacteria;o__Pseudomonadales	-0.826641	3.85551e-06	Theaflavin 3,3'-Digallate	Tannins
k__Bacteria;p__Actinobacteria;c__Actinobacteria;o__Actinomycetales;f__Microbacteriaceae	-0.446416	0.0424987	Theaflavin 3,3'-Digallate	Tannins
k__Bacteria;p__Actinobacteria;c__Actinobacteria;o__Actinomycetales;f__Micrococcaceae	-0.849773	1.08801e-06	Theaflavin 3,3'-Digallate	Tannins
k__Bacteria;p__Firmicutes;c__Bacilli;o__Bacillales;f__Bacillaceae	-0.808122	9.36171e-06	Theaflavin 3,3'-Digallate	Tannins
k__Bacteria;p__Firmicutes;c__Bacilli;o__Bacillales;f__Staphylococcaceae	-0.77716	3.40378e-05	Theaflavin 3,3'-Digallate	Tannins
k__Bacteria;p__Firmicutes;c__Clostridia;o__Clostridiales;f__Lachnospiraceae	0.0506824	0.827294	Theaflavin 3,3'-Digallate	Tannins
k__Bacteria;p__Proteobacteria;c__Alphaproteobacteria;o__Caulobacterales;f__Caulobacteraceae	-0.38575	0.0841573	Theaflavin 3,3'-Digallate	Tannins
k__Bacteria;p__Proteobacteria;c__Betaproteobacteria;o__Burkholderiales;f__Oxalobacteraceae	-0.00388628	0.986661	Theaflavin 3,3'-Digallate	Tannins
k__Bacteria;p__Proteobacteria;c__Gammaproteobacteria;o__Enterobacteriales;f__Enterobacteriaceae	0.385758	0.0841497	Theaflavin 3,3'-Digallate	Tannins
k__Bacteria;p__Proteobacteria;c__Gammaproteobacteria;o__Pseudomonadales;f__Moraxellaceae	-0.422178	0.0565948	Theaflavin 3,3'-Digallate	Tannins
k__Bacteria;p__Actinobacteria;c__Actinobacteria;o__Actinomycetales;f__Brevibacteriaceae;g__Brevibacterium	-0.15007	0.51615	Theaflavin 3,3'-Digallate	Tannins
k__Bacteria;p__Firmicutes;c__Bacilli;o__Bacillales;f__Bacillaceae;g__Bacillus	-0.792002	1.88287e-05	Theaflavin 3,3'-Digallate	Tannins
k__Bacteria;p__Firmicutes;c__Bacilli;o__Bacillales;f__Staphylococcaceae;g__Staphylococcus	-0.77716	3.40378e-05	Theaflavin 3,3'-Digallate	Tannins
k__Bacteria;p__Proteobacteria;c__Alphaproteobacteria;o__Caulobacterales;f__Caulobacteraceae;g__Brevundimonas	-0.38575	0.0841573	Theaflavin 3,3'-Digallate	Tannins
k__Bacteria;p__Proteobacteria;c__Alphaproteobacteria;o__Rhizobiales;f__Methylobacteriaceae;g__Methylobacterium	0.0633042	0.785156	Theaflavin 3,3'-Digallate	Tannins
k__Bacteria;p__Proteobacteria;c__Gammaproteobacteria;o__Pseudomonadales;f__Moraxellaceae;g__Acinetobacter	-0.335911	0.136557	Theaflavin 3,3'-Digallate	Tannins
k__Bacteria;p__Proteobacteria;c__Gammaproteobacteria;o__Pseudomonadales;f__Moraxellaceae;g__Enhydrobacter	-0.362832	0.105979	Theaflavin 3,3'-Digallate	Tannins
k__Bacteria;p__Proteobacteria	0.202207	0.37939	4-Aminobenzoic acid	Phenolic acids
k__Bacteria;p__Firmicutes;c__Clostridia	0.2992	0.187646	4-Aminobenzoic acid	Phenolic acids
k__Bacteria;p__Proteobacteria;c__Alphaproteobacteria;o__Caulobacterales	-0.454992	0.0382255	4-Aminobenzoic acid	Phenolic acids
k__Bacteria;p__Proteobacteria;c__Gammaproteobacteria;o__Enterobacteriales	0.328137	0.146444	4-Aminobenzoic acid	Phenolic acids
k__Bacteria;p__Proteobacteria;c__Gammaproteobacteria;o__Pseudomonadales	-0.812593	7.62424e-06	4-Aminobenzoic acid	Phenolic acids
k__Bacteria;p__Actinobacteria;c__Actinobacteria;o__Actinomycetales;f__Microbacteriaceae	-0.49879	0.021354	4-Aminobenzoic acid	Phenolic acids
k__Bacteria;p__Actinobacteria;c__Actinobacteria;o__Actinomycetales;f__Micrococcaceae	-0.842306	1.67273e-06	4-Aminobenzoic acid	Phenolic acids
k__Bacteria;p__Firmicutes;c__Bacilli;o__Bacillales;f__Bacillaceae	-0.78826	2.19553e-05	4-Aminobenzoic acid	Phenolic acids
k__Bacteria;p__Firmicutes;c__Bacilli;o__Bacillales;f__Staphylococcaceae	-0.778615	3.21823e-05	4-Aminobenzoic acid	Phenolic acids
k__Bacteria;p__Firmicutes;c__Clostridia;o__Clostridiales;f__Lachnospiraceae	0.0467029	0.84068	4-Aminobenzoic acid	Phenolic acids
k__Bacteria;p__Proteobacteria;c__Alphaproteobacteria;o__Caulobacterales;f__Caulobacteraceae	-0.454992	0.0382255	4-Aminobenzoic acid	Phenolic acids
k__Bacteria;p__Proteobacteria;c__Betaproteobacteria;o__Burkholderiales;f__Oxalobacteraceae	0.0382775	0.869158	4-Aminobenzoic acid	Phenolic acids
k__Bacteria;p__Proteobacteria;c__Gammaproteobacteria;o__Enterobacteriales;f__Enterobacteriaceae	0.328137	0.146444	4-Aminobenzoic acid	Phenolic acids
k__Bacteria;p__Proteobacteria;c__Gammaproteobacteria;o__Pseudomonadales;f__Moraxellaceae	-0.455379	0.0380411	4-Aminobenzoic acid	Phenolic acids
k__Bacteria;p__Actinobacteria;c__Actinobacteria;o__Actinomycetales;f__Brevibacteriaceae;g__Brevibacterium	-0.105704	0.648378	4-Aminobenzoic acid	Phenolic acids
k__Bacteria;p__Firmicutes;c__Bacilli;o__Bacillales;f__Bacillaceae;g__Bacillus	-0.728806	0.000178738	4-Aminobenzoic acid	Phenolic acids
k__Bacteria;p__Firmicutes;c__Bacilli;o__Bacillales;f__Staphylococcaceae;g__Staphylococcus	-0.778615	3.21823e-05	4-Aminobenzoic acid	Phenolic acids
k__Bacteria;p__Proteobacteria;c__Alphaproteobacteria;o__Caulobacterales;f__Caulobacteraceae;g__Brevundimonas	-0.454992	0.0382255	4-Aminobenzoic acid	Phenolic acids
k__Bacteria;p__Proteobacteria;c__Alphaproteobacteria;o__Rhizobiales;f__Methylobacteriaceae;g__Methylobacterium	0.027964	0.904227	4-Aminobenzoic acid	Phenolic acids
k__Bacteria;p__Proteobacteria;c__Gammaproteobacteria;o__Pseudomonadales;f__Moraxellaceae;g__Acinetobacter	-0.380644	0.088701	4-Aminobenzoic acid	Phenolic acids
k__Bacteria;p__Proteobacteria;c__Gammaproteobacteria;o__Pseudomonadales;f__Moraxellaceae;g__Enhydrobacter	-0.335032	0.137651	4-Aminobenzoic acid	Phenolic acids
k__Bacteria;p__Proteobacteria	0.477922	0.028433	(-)-Epicatechin gallate	Flavonoids
k__Bacteria;p__Firmicutes;c__Clostridia	0.328786	0.1456	(-)-Epicatechin gallate	Flavonoids
k__Bacteria;p__Proteobacteria;c__Alphaproteobacteria;o__Caulobacterales	-0.166837	0.469792	(-)-Epicatechin gallate	Flavonoids
k__Bacteria;p__Proteobacteria;c__Gammaproteobacteria;o__Enterobacteriales	0.563636	0.0077925	(-)-Epicatechin gallate	Flavonoids
k__Bacteria;p__Proteobacteria;c__Gammaproteobacteria;o__Pseudomonadales	-0.681843	0.000663484	(-)-Epicatechin gallate	Flavonoids
k__Bacteria;p__Actinobacteria;c__Actinobacteria;o__Actinomycetales;f__Microbacteriaceae	-0.274658	0.228237	(-)-Epicatechin gallate	Flavonoids
k__Bacteria;p__Actinobacteria;c__Actinobacteria;o__Actinomycetales;f__Micrococcaceae	-0.912875	7.93935e-09	(-)-Epicatechin gallate	Flavonoids
k__Bacteria;p__Firmicutes;c__Bacilli;o__Bacillales;f__Bacillaceae	-0.863852	4.52517e-07	(-)-Epicatechin gallate	Flavonoids
k__Bacteria;p__Firmicutes;c__Bacilli;o__Bacillales;f__Staphylococcaceae	-0.849347	1.11571e-06	(-)-Epicatechin gallate	Flavonoids
k__Bacteria;p__Firmicutes;c__Clostridia;o__Clostridiales;f__Lachnospiraceae	0.121652	0.599375	(-)-Epicatechin gallate	Flavonoids
k__Bacteria;p__Proteobacteria;c__Alphaproteobacteria;o__Caulobacterales;f__Caulobacteraceae	-0.166837	0.469792	(-)-Epicatechin gallate	Flavonoids
k__Bacteria;p__Proteobacteria;c__Betaproteobacteria;o__Burkholderiales;f__Oxalobacteraceae	0.061166	0.792257	(-)-Epicatechin gallate	Flavonoids
k__Bacteria;p__Proteobacteria;c__Gammaproteobacteria;o__Enterobacteriales;f__Enterobacteriaceae	0.563636	0.0077925	(-)-Epicatechin gallate	Flavonoids
k__Bacteria;p__Proteobacteria;c__Gammaproteobacteria;o__Pseudomonadales;f__Moraxellaceae	-0.163478	0.478907	(-)-Epicatechin gallate	Flavonoids
k__Bacteria;p__Actinobacteria;c__Actinobacteria;o__Actinomycetales;f__Brevibacteriaceae;g__Brevibacterium	-0.152616	0.508975	(-)-Epicatechin gallate	Flavonoids
k__Bacteria;p__Firmicutes;c__Bacilli;o__Bacillales;f__Bacillaceae;g__Bacillus	-0.834271	2.59476e-06	(-)-Epicatechin gallate	Flavonoids
k__Bacteria;p__Firmicutes;c__Bacilli;o__Bacillales;f__Staphylococcaceae;g__Staphylococcus	-0.849347	1.11571e-06	(-)-Epicatechin gallate	Flavonoids
k__Bacteria;p__Proteobacteria;c__Alphaproteobacteria;o__Caulobacterales;f__Caulobacteraceae;g__Brevundimonas	-0.166837	0.469792	(-)-Epicatechin gallate	Flavonoids
k__Bacteria;p__Proteobacteria;c__Alphaproteobacteria;o__Rhizobiales;f__Methylobacteriaceae;g__Methylobacterium	0.177453	0.441576	(-)-Epicatechin gallate	Flavonoids
k__Bacteria;p__Proteobacteria;c__Gammaproteobacteria;o__Pseudomonadales;f__Moraxellaceae;g__Acinetobacter	-0.129194	0.576752	(-)-Epicatechin gallate	Flavonoids
k__Bacteria;p__Proteobacteria;c__Gammaproteobacteria;o__Pseudomonadales;f__Moraxellaceae;g__Enhydrobacter	-0.199417	0.386139	(-)-Epicatechin gallate	Flavonoids
k__Bacteria;p__Proteobacteria	0.466234	0.0331405	L-theanine	Amino acids and derivatives
k__Bacteria;p__Firmicutes;c__Clostridia	0.344259	0.126477	L-theanine	Amino acids and derivatives
k__Bacteria;p__Proteobacteria;c__Alphaproteobacteria;o__Caulobacterales	-0.183347	0.426305	L-theanine	Amino acids and derivatives
k__Bacteria;p__Proteobacteria;c__Gammaproteobacteria;o__Enterobacteriales	0.553247	0.00928101	L-theanine	Amino acids and derivatives
k__Bacteria;p__Proteobacteria;c__Gammaproteobacteria;o__Pseudomonadales	-0.700542	0.000405247	L-theanine	Amino acids and derivatives
k__Bacteria;p__Actinobacteria;c__Actinobacteria;o__Actinomycetales;f__Microbacteriaceae	-0.2832	0.213508	L-theanine	Amino acids and derivatives
k__Bacteria;p__Actinobacteria;c__Actinobacteria;o__Actinomycetales;f__Micrococcaceae	-0.911574	9.09191e-09	L-theanine	Amino acids and derivatives
k__Bacteria;p__Firmicutes;c__Bacilli;o__Bacillales;f__Bacillaceae	-0.869264	3.14674e-07	L-theanine	Amino acids and derivatives
k__Bacteria;p__Firmicutes;c__Bacilli;o__Bacillales;f__Staphylococcaceae	-0.838527	2.06242e-06	L-theanine	Amino acids and derivatives
k__Bacteria;p__Firmicutes;c__Clostridia;o__Clostridiales;f__Lachnospiraceae	0.0999282	0.66649	L-theanine	Amino acids and derivatives
k__Bacteria;p__Proteobacteria;c__Alphaproteobacteria;o__Caulobacterales;f__Caulobacteraceae	-0.183347	0.426305	L-theanine	Amino acids and derivatives
k__Bacteria;p__Proteobacteria;c__Betaproteobacteria;o__Burkholderiales;f__Oxalobacteraceae	0.0374192	0.872068	L-theanine	Amino acids and derivatives
k__Bacteria;p__Proteobacteria;c__Gammaproteobacteria;o__Enterobacteriales;f__Enterobacteriaceae	0.553247	0.00928101	L-theanine	Amino acids and derivatives
k__Bacteria;p__Proteobacteria;c__Gammaproteobacteria;o__Pseudomonadales;f__Moraxellaceae	-0.167936	0.466828	L-theanine	Amino acids and derivatives
k__Bacteria;p__Actinobacteria;c__Actinobacteria;o__Actinomycetales;f__Brevibacteriaceae;g__Brevibacterium	-0.280036	0.218888	L-theanine	Amino acids and derivatives
k__Bacteria;p__Firmicutes;c__Bacilli;o__Bacillales;f__Bacillaceae;g__Bacillus	-0.82946	3.33817e-06	L-theanine	Amino acids and derivatives
k__Bacteria;p__Firmicutes;c__Bacilli;o__Bacillales;f__Staphylococcaceae;g__Staphylococcus	-0.838527	2.06242e-06	L-theanine	Amino acids and derivatives
k__Bacteria;p__Proteobacteria;c__Alphaproteobacteria;o__Caulobacterales;f__Caulobacteraceae;g__Brevundimonas	-0.183347	0.426305	L-theanine	Amino acids and derivatives
k__Bacteria;p__Proteobacteria;c__Alphaproteobacteria;o__Rhizobiales;f__Methylobacteriaceae;g__Methylobacterium	0.135125	0.559226	L-theanine	Amino acids and derivatives
k__Bacteria;p__Proteobacteria;c__Gammaproteobacteria;o__Pseudomonadales;f__Moraxellaceae;g__Acinetobacter	-0.135383	0.558469	L-theanine	Amino acids and derivatives
k__Bacteria;p__Proteobacteria;c__Gammaproteobacteria;o__Pseudomonadales;f__Moraxellaceae;g__Enhydrobacter	-0.199417	0.386139	L-theanine	Amino acids and derivatives
k__Bacteria;p__Proteobacteria	0.35536	0.113911	Salicin	Phenolic acids
k__Bacteria;p__Firmicutes;c__Clostridia	0.40067	0.071869	Salicin	Phenolic acids
k__Bacteria;p__Proteobacteria;c__Alphaproteobacteria;o__Caulobacterales	-0.148549	0.520462	Salicin	Phenolic acids
k__Bacteria;p__Proteobacteria;c__Gammaproteobacteria;o__Enterobacteriales	0.453889	0.0387556	Salicin	Phenolic acids
k__Bacteria;p__Proteobacteria;c__Gammaproteobacteria;o__Pseudomonadales	-0.709993	0.000311453	Salicin	Phenolic acids
k__Bacteria;p__Actinobacteria;c__Actinobacteria;o__Actinomycetales;f__Microbacteriaceae	-0.284148	0.211913	Salicin	Phenolic acids
k__Bacteria;p__Actinobacteria;c__Actinobacteria;o__Actinomycetales;f__Micrococcaceae	-0.83398	2.63522e-06	Salicin	Phenolic acids
k__Bacteria;p__Firmicutes;c__Bacilli;o__Bacillales;f__Bacillaceae	-0.83894	2.01627e-06	Salicin	Phenolic acids
k__Bacteria;p__Firmicutes;c__Bacilli;o__Bacillales;f__Staphylococcaceae	-0.826332	3.9163e-06	Salicin	Phenolic acids
k__Bacteria;p__Firmicutes;c__Clostridia;o__Clostridiales;f__Lachnospiraceae	0.212715	0.354576	Salicin	Phenolic acids
k__Bacteria;p__Proteobacteria;c__Alphaproteobacteria;o__Caulobacterales;f__Caulobacteraceae	-0.148549	0.520462	Salicin	Phenolic acids
k__Bacteria;p__Proteobacteria;c__Betaproteobacteria;o__Burkholderiales;f__Oxalobacteraceae	0.136485	0.555241	Salicin	Phenolic acids
k__Bacteria;p__Proteobacteria;c__Gammaproteobacteria;o__Enterobacteriales;f__Enterobacteriaceae	0.453889	0.0387556	Salicin	Phenolic acids
k__Bacteria;p__Proteobacteria;c__Gammaproteobacteria;o__Pseudomonadales;f__Moraxellaceae	-0.216481	0.345917	Salicin	Phenolic acids
k__Bacteria;p__Actinobacteria;c__Actinobacteria;o__Actinomycetales;f__Brevibacteriaceae;g__Brevibacterium	0.00182052	0.993751	Salicin	Phenolic acids
k__Bacteria;p__Firmicutes;c__Bacilli;o__Bacillales;f__Bacillaceae;g__Bacillus	-0.810548	8.38017e-06	Salicin	Phenolic acids
k__Bacteria;p__Firmicutes;c__Bacilli;o__Bacillales;f__Staphylococcaceae;g__Staphylococcus	-0.826332	3.9163e-06	Salicin	Phenolic acids
k__Bacteria;p__Proteobacteria;c__Alphaproteobacteria;o__Caulobacterales;f__Caulobacteraceae;g__Brevundimonas	-0.148549	0.520462	Salicin	Phenolic acids
k__Bacteria;p__Proteobacteria;c__Alphaproteobacteria;o__Rhizobiales;f__Methylobacteriaceae;g__Methylobacterium	0.169623	0.462298	Salicin	Phenolic acids
k__Bacteria;p__Proteobacteria;c__Gammaproteobacteria;o__Pseudomonadales;f__Moraxellaceae;g__Acinetobacter	-0.14673	0.525639	Salicin	Phenolic acids
k__Bacteria;p__Proteobacteria;c__Gammaproteobacteria;o__Pseudomonadales;f__Moraxellaceae;g__Enhydrobacter	-0.167204	0.468803	Salicin	Phenolic acids
k__Bacteria;p__Proteobacteria	0.355844	0.113385	α-Aminocaproic acid	Amino acids and derivatives
k__Bacteria;p__Firmicutes;c__Clostridia	0.50285	0.0201571	α-Aminocaproic acid	Amino acids and derivatives
k__Bacteria;p__Proteobacteria;c__Alphaproteobacteria;o__Caulobacterales	0.0973214	0.674725	α-Aminocaproic acid	Amino acids and derivatives
k__Bacteria;p__Proteobacteria;c__Gammaproteobacteria;o__Enterobacteriales	0.446753	0.0423239	α-Aminocaproic acid	Amino acids and derivatives
k__Bacteria;p__Proteobacteria;c__Gammaproteobacteria;o__Pseudomonadales	-0.417387	0.05976	α-Aminocaproic acid	Amino acids and derivatives
k__Bacteria;p__Actinobacteria;c__Actinobacteria;o__Actinomycetales;f__Microbacteriaceae	-0.0893624	0.700084	α-Aminocaproic acid	Amino acids and derivatives
k__Bacteria;p__Actinobacteria;c__Actinobacteria;o__Actinomycetales;f__Micrococcaceae	-0.751626	8.55594e-05	α-Aminocaproic acid	Amino acids and derivatives
k__Bacteria;p__Firmicutes;c__Bacilli;o__Bacillales;f__Bacillaceae	-0.729911	0.000172761	α-Aminocaproic acid	Amino acids and derivatives
k__Bacteria;p__Firmicutes;c__Bacilli;o__Bacillales;f__Staphylococcaceae	-0.692461	0.000503679	α-Aminocaproic acid	Amino acids and derivatives
k__Bacteria;p__Firmicutes;c__Clostridia;o__Clostridiales;f__Lachnospiraceae	0.207677	0.366353	α-Aminocaproic acid	Amino acids and derivatives
k__Bacteria;p__Proteobacteria;c__Alphaproteobacteria;o__Caulobacterales;f__Caulobacteraceae	0.0973214	0.674725	α-Aminocaproic acid	Amino acids and derivatives
k__Bacteria;p__Proteobacteria;c__Betaproteobacteria;o__Burkholderiales;f__Oxalobacteraceae	-0.0662032	0.775555	α-Aminocaproic acid	Amino acids and derivatives
k__Bacteria;p__Proteobacteria;c__Gammaproteobacteria;o__Enterobacteriales;f__Enterobacteriaceae	0.446753	0.0423239	α-Aminocaproic acid	Amino acids and derivatives
k__Bacteria;p__Proteobacteria;c__Gammaproteobacteria;o__Pseudomonadales;f__Moraxellaceae	0.144158	0.533001	α-Aminocaproic acid	Amino acids and derivatives
k__Bacteria;p__Actinobacteria;c__Actinobacteria;o__Actinomycetales;f__Brevibacteriaceae;g__Brevibacterium	-0.37938	0.0898534	α-Aminocaproic acid	Amino acids and derivatives
k__Bacteria;p__Firmicutes;c__Bacilli;o__Bacillales;f__Bacillaceae;g__Bacillus	-0.755929	7.38192e-05	α-Aminocaproic acid	Amino acids and derivatives
k__Bacteria;p__Firmicutes;c__Bacilli;o__Bacillales;f__Staphylococcaceae;g__Staphylococcus	-0.692461	0.000503679	α-Aminocaproic acid	Amino acids and derivatives
k__Bacteria;p__Proteobacteria;c__Alphaproteobacteria;o__Caulobacterales;f__Caulobacteraceae;g__Brevundimonas	0.0973214	0.674725	α-Aminocaproic acid	Amino acids and derivatives
k__Bacteria;p__Proteobacteria;c__Alphaproteobacteria;o__Rhizobiales;f__Methylobacteriaceae;g__Methylobacterium	0.0260481	0.910763	α-Aminocaproic acid	Amino acids and derivatives
k__Bacteria;p__Proteobacteria;c__Gammaproteobacteria;o__Pseudomonadales;f__Moraxellaceae;g__Acinetobacter	0.160912	0.485928	α-Aminocaproic acid	Amino acids and derivatives
k__Bacteria;p__Proteobacteria;c__Gammaproteobacteria;o__Pseudomonadales;f__Moraxellaceae;g__Enhydrobacter	-0.130101	0.574055	α-Aminocaproic acid	Amino acids and derivatives
k__Bacteria;p__Proteobacteria	0.397403	0.0744368	L-Phenylalanine	Amino acids and derivatives
k__Bacteria;p__Firmicutes;c__Clostridia	0.42162	0.0569564	L-Phenylalanine	Amino acids and derivatives
k__Bacteria;p__Proteobacteria;c__Alphaproteobacteria;o__Caulobacterales	-0.102535	0.658293	L-Phenylalanine	Amino acids and derivatives
k__Bacteria;p__Proteobacteria;c__Gammaproteobacteria;o__Enterobacteriales	0.501299	0.0206079	L-Phenylalanine	Amino acids and derivatives
k__Bacteria;p__Proteobacteria;c__Gammaproteobacteria;o__Pseudomonadales	-0.645781	0.00156644	L-Phenylalanine	Amino acids and derivatives
k__Bacteria;p__Actinobacteria;c__Actinobacteria;o__Actinomycetales;f__Microbacteriaceae	-0.18201	0.429743	L-Phenylalanine	Amino acids and derivatives
k__Bacteria;p__Actinobacteria;c__Actinobacteria;o__Actinomycetales;f__Micrococcaceae	-0.882966	1.16201e-07	L-Phenylalanine	Amino acids and derivatives
k__Bacteria;p__Firmicutes;c__Bacilli;o__Bacillales;f__Bacillaceae	-0.828676	3.47565e-06	L-Phenylalanine	Amino acids and derivatives
k__Bacteria;p__Firmicutes;c__Bacilli;o__Bacillales;f__Staphylococcaceae	-0.814183	7.07812e-06	L-Phenylalanine	Amino acids and derivatives
k__Bacteria;p__Firmicutes;c__Clostridia;o__Clostridiales;f__Lachnospiraceae	0.156409	0.498371	L-Phenylalanine	Amino acids and derivatives
k__Bacteria;p__Proteobacteria;c__Alphaproteobacteria;o__Caulobacterales;f__Caulobacteraceae	-0.102535	0.658293	L-Phenylalanine	Amino acids and derivatives
k__Bacteria;p__Proteobacteria;c__Betaproteobacteria;o__Burkholderiales;f__Oxalobacteraceae	0.0474936	0.838017	L-Phenylalanine	Amino acids and derivatives
k__Bacteria;p__Proteobacteria;c__Gammaproteobacteria;o__Enterobacteriales;f__Enterobacteriaceae	0.501299	0.0206079	L-Phenylalanine	Amino acids and derivatives
k__Bacteria;p__Proteobacteria;c__Gammaproteobacteria;o__Pseudomonadales;f__Moraxellaceae	-0.0861974	0.710257	L-Phenylalanine	Amino acids and derivatives
k__Bacteria;p__Actinobacteria;c__Actinobacteria;o__Actinomycetales;f__Brevibacteriaceae;g__Brevibacterium	-0.257	0.260748	L-Phenylalanine	Amino acids and derivatives
k__Bacteria;p__Firmicutes;c__Bacilli;o__Bacillales;f__Bacillaceae;g__Bacillus	-0.816403	6.37291e-06	L-Phenylalanine	Amino acids and derivatives
k__Bacteria;p__Firmicutes;c__Bacilli;o__Bacillales;f__Staphylococcaceae;g__Staphylococcus	-0.814183	7.07812e-06	L-Phenylalanine	Amino acids and derivatives
k__Bacteria;p__Proteobacteria;c__Alphaproteobacteria;o__Caulobacterales;f__Caulobacteraceae;g__Brevundimonas	-0.102535	0.658293	L-Phenylalanine	Amino acids and derivatives
k__Bacteria;p__Proteobacteria;c__Alphaproteobacteria;o__Rhizobiales;f__Methylobacteriaceae;g__Methylobacterium	0.0634923	0.784532	L-Phenylalanine	Amino acids and derivatives
k__Bacteria;p__Proteobacteria;c__Gammaproteobacteria;o__Pseudomonadales;f__Moraxellaceae;g__Acinetobacter	-0.0464169	0.841644	L-Phenylalanine	Amino acids and derivatives
k__Bacteria;p__Proteobacteria;c__Gammaproteobacteria;o__Pseudomonadales;f__Moraxellaceae;g__Enhydrobacter	-0.199417	0.386139	L-Phenylalanine	Amino acids and derivatives
k__Bacteria;p__Proteobacteria	0.367532	0.101199	L-(+)-Lysine	Amino acids and derivatives
k__Bacteria;p__Firmicutes;c__Clostridia	0.464942	0.033696	L-(+)-Lysine	Amino acids and derivatives
k__Bacteria;p__Proteobacteria;c__Alphaproteobacteria;o__Caulobacterales	0.329329	0.144898	L-(+)-Lysine	Amino acids and derivatives
k__Bacteria;p__Proteobacteria;c__Gammaproteobacteria;o__Enterobacteriales	0.438961	0.0465065	L-(+)-Lysine	Amino acids and derivatives
k__Bacteria;p__Proteobacteria;c__Gammaproteobacteria;o__Pseudomonadales	-0.184318	0.423816	L-(+)-Lysine	Amino acids and derivatives
k__Bacteria;p__Actinobacteria;c__Actinobacteria;o__Actinomycetales;f__Microbacteriaceae	0.0611081	0.79245	L-(+)-Lysine	Amino acids and derivatives
k__Bacteria;p__Actinobacteria;c__Actinobacteria;o__Actinomycetales;f__Micrococcaceae	-0.573473	0.0065698	L-(+)-Lysine	Amino acids and derivatives
k__Bacteria;p__Firmicutes;c__Bacilli;o__Bacillales;f__Bacillaceae	-0.520882	0.0154723	L-(+)-Lysine	Amino acids and derivatives
k__Bacteria;p__Firmicutes;c__Bacilli;o__Bacillales;f__Staphylococcaceae	-0.547748	0.0101584	L-(+)-Lysine	Amino acids and derivatives
k__Bacteria;p__Firmicutes;c__Clostridia;o__Clostridiales;f__Lachnospiraceae	0.260682	0.253737	L-(+)-Lysine	Amino acids and derivatives
k__Bacteria;p__Proteobacteria;c__Alphaproteobacteria;o__Caulobacterales;f__Caulobacteraceae	0.329329	0.144898	L-(+)-Lysine	Amino acids and derivatives
k__Bacteria;p__Proteobacteria;c__Betaproteobacteria;o__Burkholderiales;f__Oxalobacteraceae	-0.0870715	0.707442	L-(+)-Lysine	Amino acids and derivatives
k__Bacteria;p__Proteobacteria;c__Gammaproteobacteria;o__Enterobacteriales;f__Enterobacteriaceae	0.438961	0.0465065	L-(+)-Lysine	Amino acids and derivatives
k__Bacteria;p__Proteobacteria;c__Gammaproteobacteria;o__Pseudomonadales;f__Moraxellaceae	0.368568	0.100168	L-(+)-Lysine	Amino acids and derivatives
k__Bacteria;p__Actinobacteria;c__Actinobacteria;o__Actinomycetales;f__Brevibacteriaceae;g__Brevibacterium	-0.366422	0.102313	L-(+)-Lysine	Amino acids and derivatives
k__Bacteria;p__Firmicutes;c__Bacilli;o__Bacillales;f__Bacillaceae;g__Bacillus	-0.559387	0.00837556	L-(+)-Lysine	Amino acids and derivatives
k__Bacteria;p__Firmicutes;c__Bacilli;o__Bacillales;f__Staphylococcaceae;g__Staphylococcus	-0.547748	0.0101584	L-(+)-Lysine	Amino acids and derivatives
k__Bacteria;p__Proteobacteria;c__Alphaproteobacteria;o__Caulobacterales;f__Caulobacteraceae;g__Brevundimonas	0.329329	0.144898	L-(+)-Lysine	Amino acids and derivatives
k__Bacteria;p__Proteobacteria;c__Alphaproteobacteria;o__Rhizobiales;f__Methylobacteriaceae;g__Methylobacterium	0.105821	0.648014	L-(+)-Lysine	Amino acids and derivatives
k__Bacteria;p__Proteobacteria;c__Gammaproteobacteria;o__Pseudomonadales;f__Moraxellaceae;g__Acinetobacter	0.300936	0.184974	L-(+)-Lysine	Amino acids and derivatives
k__Bacteria;p__Proteobacteria;c__Gammaproteobacteria;o__Pseudomonadales;f__Moraxellaceae;g__Enhydrobacter	0.0533202	0.818446	L-(+)-Lysine	Amino acids and derivatives
k__Bacteria;p__Proteobacteria	0.555844	0.00888871	Adenosine	Nucleotides and derivatives
k__Bacteria;p__Firmicutes;c__Clostridia	0.243689	0.287105	Adenosine	Nucleotides and derivatives
k__Bacteria;p__Proteobacteria;c__Alphaproteobacteria;o__Caulobacterales	-0.148589	0.520348	Adenosine	Nucleotides and derivatives
k__Bacteria;p__Proteobacteria;c__Gammaproteobacteria;o__Enterobacteriales	0.628571	0.00227442	Adenosine	Nucleotides and derivatives
k__Bacteria;p__Proteobacteria;c__Gammaproteobacteria;o__Pseudomonadales	-0.715234	0.000267961	Adenosine	Nucleotides and derivatives
k__Bacteria;p__Actinobacteria;c__Actinobacteria;o__Actinomycetales;f__Microbacteriaceae	-0.12353	0.593705	Adenosine	Nucleotides and derivatives
k__Bacteria;p__Actinobacteria;c__Actinobacteria;o__Actinomycetales;f__Micrococcaceae	-0.920677	3.35896e-09	Adenosine	Nucleotides and derivatives
k__Bacteria;p__Firmicutes;c__Bacilli;o__Bacillales;f__Bacillaceae	-0.85844	6.41006e-07	Adenosine	Nucleotides and derivatives
k__Bacteria;p__Firmicutes;c__Bacilli;o__Bacillales;f__Staphylococcaceae	-0.802011	1.22915e-05	Adenosine	Nucleotides and derivatives
k__Bacteria;p__Firmicutes;c__Clostridia;o__Clostridiales;f__Lachnospiraceae	0.0460539	0.842867	Adenosine	Nucleotides and derivatives
k__Bacteria;p__Proteobacteria;c__Alphaproteobacteria;o__Caulobacterales;f__Caulobacteraceae	-0.148589	0.520348	Adenosine	Nucleotides and derivatives
k__Bacteria;p__Proteobacteria;c__Betaproteobacteria;o__Burkholderiales;f__Oxalobacteraceae	0.164069	0.477297	Adenosine	Nucleotides and derivatives
k__Bacteria;p__Proteobacteria;c__Gammaproteobacteria;o__Enterobacteriales;f__Enterobacteriaceae	0.628571	0.00227442	Adenosine	Nucleotides and derivatives
k__Bacteria;p__Proteobacteria;c__Gammaproteobacteria;o__Pseudomonadales;f__Moraxellaceae	-0.18577	0.420109	Adenosine	Nucleotides and derivatives
k__Bacteria;p__Actinobacteria;c__Actinobacteria;o__Actinomycetales;f__Brevibacteriaceae;g__Brevibacterium	-0.115182	0.61907	Adenosine	Nucleotides and derivatives
k__Bacteria;p__Firmicutes;c__Bacilli;o__Bacillales;f__Bacillaceae;g__Bacillus	-0.834958	2.50142e-06	Adenosine	Nucleotides and derivatives
k__Bacteria;p__Firmicutes;c__Bacilli;o__Bacillales;f__Staphylococcaceae;g__Staphylococcus	-0.802011	1.22915e-05	Adenosine	Nucleotides and derivatives
k__Bacteria;p__Proteobacteria;c__Alphaproteobacteria;o__Caulobacterales;f__Caulobacteraceae;g__Brevundimonas	-0.148589	0.520348	Adenosine	Nucleotides and derivatives
k__Bacteria;p__Proteobacteria;c__Alphaproteobacteria;o__Rhizobiales;f__Methylobacteriaceae;g__Methylobacterium	0.180709	0.433104	Adenosine	Nucleotides and derivatives
k__Bacteria;p__Proteobacteria;c__Gammaproteobacteria;o__Pseudomonadales;f__Moraxellaceae;g__Acinetobacter	-0.132288	0.567578	Adenosine	Nucleotides and derivatives
k__Bacteria;p__Proteobacteria;c__Gammaproteobacteria;o__Pseudomonadales;f__Moraxellaceae;g__Enhydrobacter	-0.183421	0.426113	Adenosine	Nucleotides and derivatives
k__Bacteria;p__Proteobacteria	0.388312	0.0819434	6-Aminocaproic acid	Organic acids
k__Bacteria;p__Firmicutes;c__Clostridia	0.420073	0.0579693	6-Aminocaproic acid	Organic acids
k__Bacteria;p__Proteobacteria;c__Alphaproteobacteria;o__Caulobacterales	-0.117307	0.612572	6-Aminocaproic acid	Organic acids
k__Bacteria;p__Proteobacteria;c__Gammaproteobacteria;o__Enterobacteriales	0.494805	0.0225836	6-Aminocaproic acid	Organic acids
k__Bacteria;p__Proteobacteria;c__Gammaproteobacteria;o__Pseudomonadales	-0.666484	0.000969891	6-Aminocaproic acid	Organic acids
k__Bacteria;p__Actinobacteria;c__Actinobacteria;o__Actinomycetales;f__Microbacteriaceae	-0.203037	0.377397	6-Aminocaproic acid	Organic acids
k__Bacteria;p__Actinobacteria;c__Actinobacteria;o__Actinomycetales;f__Micrococcaceae	-0.880365	1.41684e-07	6-Aminocaproic acid	Organic acids
k__Bacteria;p__Firmicutes;c__Bacilli;o__Bacillales;f__Bacillaceae	-0.84897	1.14077e-06	6-Aminocaproic acid	Organic acids
k__Bacteria;p__Firmicutes;c__Bacilli;o__Bacillales;f__Staphylococcaceae	-0.820945	5.11909e-06	6-Aminocaproic acid	Organic acids
k__Bacteria;p__Firmicutes;c__Clostridia;o__Clostridiales;f__Lachnospiraceae	0.1399	0.545292	6-Aminocaproic acid	Organic acids
k__Bacteria;p__Proteobacteria;c__Alphaproteobacteria;o__Caulobacterales;f__Caulobacteraceae	-0.117307	0.612572	6-Aminocaproic acid	Organic acids
k__Bacteria;p__Proteobacteria;c__Betaproteobacteria;o__Burkholderiales;f__Oxalobacteraceae	0.0791559	0.733057	6-Aminocaproic acid	Organic acids
k__Bacteria;p__Proteobacteria;c__Gammaproteobacteria;o__Enterobacteriales;f__Enterobacteriaceae	0.494805	0.0225836	6-Aminocaproic acid	Organic acids
[truncated: 155 more rows]
